# Supplementary material for: Early, sex-dependent and progressive proteomic imbalance in the amygdala during Alzheimer´s disease continuum
Source: Biol Sex Differ. 2026 May 29;17:139. doi: 10.1186/s13293-026-00930-9 (PMC13411746; doi:10.1186/s13293-026-00930-9)
Supplement: Supplementary file 1 — Additional file 1. [file 13293_2026_930_MOESM1_ESM.xlsx]

## Sheet: Index
Early, sex-dependent and progressive proteomic imbalance in the amygdala during Alzheimer´s disease progression
Silvia Romero-Murillo, Mercedes Lachén-Montes, Paz Cartas-Cejudo, Elena Anaya-Cubero, Marina de Miguel, Leire Extramiana, Isidro Ferrer, Joaquín Fernández-Irigoyen, Enrique Santamaría
Index
Supplemental Table 1	Amygdaloid samples information
Supplemental Table 2	Quantified amygdaloid proteins
Supplemental Table 3	DEPs in amygdaloid Braak I-II stage compared to control group
Supplemental Table 4	DEPs in amygdaloid Braak III-IV stage compared to control group
Supplemental Table 5	Common differentially expressed gene/proteins between Braak I-II or Braak III-IV amygdaloid datasets and other AD-affected brain regions from AlzData
Supplemental Table 6	Common differentially expressed gene/proteins between Braak I-II or Braak III-IV amygdaloid datasets and other AD-affected brain regions from Neuropro
Supplemental Table 7	Common differentially expressed gene/proteins between Braak I-II or Braak III-IV amygdaloid datasets and other AD-affected brain regions from AlzData and Neuropro databases
Supplemental Table 8	DEPs in amygdaloid men Braak I-II stage compared to control group.
Supplemental Table 9	DEPs in amygdaloid men Braak III-IV stage compared to control group.
Supplemental Table 10	DEPs in amygdaloid women Braak I-II stage compared to control group.
Supplemental Table 11	DEPs in amygdaloid women Braak III-IV stage compared to control group.
Supplemental Table 12	Clustering analysis
Supplemental Table 13	Common DEPs between Braak I-II or Braak III-IV amygdaloid datasets separated by sex and other AD-affected brain regions from Agora database
Supplemental Table 14	Top genes whose silencing reverse the proteomic signature of amygdala DEP datasets from each Braak stage.
Supplemental Table 15	Top genes whose silencing reverse the proteomic signature of amygdala DEP datasets from each Braak stage considering sex

## Sheet: Supplemental Table 1
	Supplemental Table 1. Description of the amygdaloid samples included in this study
	AUTOPSY	PM DELAY (hours and minutes)	GENDER	AGE	DIAGNOSIS 1	Group
	A02/00063	11 h	FEMALE	82	NO NEUROPATHOLOGICAL FINDINGS	Control_1
	A05/00038	2 h 15 min	MALE	78	INFARCTION, LACUNAR	Control_2
	A04/00065	7 h	FEMALE	73	NO NEUROPATHOLOGICAL FINDINGS	Control_3
	A14/00064	5h 45 min	MALE	66	MULTIINFARCT ENCEPHALOPATY	Control_4
	A02/00074	17 h	MALE	63	NO NEUROPATHOLOGICAL FINDINGS	Control_5
	A03/00062	3 h	MALE	62	INFARCTION, LACUNAR	Control_6
	A02/00052	20 h	FEMALE	46	NO NEUROPATHOLOGICAL FINDINGS	Control_7
	A06/00065	7 h and 5 min	MALE	59	NO NEUROPATHOLOGICAL FINDINGS	Control_8
	A10/00027	10 h and 55 h	MALE	68	ALZHEIMER'S DISEASE, BRAAK STAGE I / 0	Braak I-II_1
	A11/00013	2 h	MALE	70	ALZHEIMER'S DISEASE, BRAAK STAGE I / A	Braak I-II_2
	A09/00020	6 h	FEMALE	71	ALZHEIMER'S DISEASE, BRAAK STAGE I / 0	Braak I-II_3
	A10/00098	15 h 45 min	FEMALE	73	ALZHEIMER'S DISEASE, BRAAK STAGE I / 0	Braak I-II_4
	A12/00086	5 h 15 min	MALE	75	ALZHEIMER DISEASE, STAGE II/A	Braak I-II_5
	A14/00029	3 h 15 min	FEMALE	78	ALZHEIMER DISEASE II/A	Braak I-II_6
	A09/00025	9 h 30 min	FEMALE	55	ALZHEIMER'S DISEASE, BRAAK STAGE II / 0	Braak I-II_7
	A09/00095	3 h 50 min	MALE	63	ALZHEIMER'S DISEASE, BRAAK STAGE I / A	Braak I-II_8
	A09/00086	3 h 35 min	FEMALE	79	ALZHEIMER'S DISEASE, BRAAK STAGE III / 0	Braak III-IV_1
	A08/00137	4 h 20 min	MALE	80	ALZHEIMER'S DISEASE, BRAAK STAGE III / 0	Braak III-IV_2
	A09/00021	11 h 15 min	MALE	77	ALZHEIMER'S DISEASE, BRAAK STAGE III / A	Braak III-IV_3
	A09/00092	7 h 30 min	MALE	81	ALZHEIMER'S DISEASE, BRAAK STAGE III / A	Braak III-IV_4
	A10/00050	3 h 40 min	FEMALE	79	ALZHEIMER'S DISEASE, BRAAK STAGE III / B	Braak III-IV_5
	A09/00068	5 h 45 min	FEMALE	79	ALZHEIMER'S DISEASE, BRAAK STAGE III / B	Braak III-IV_6
	A10/00054	050-	MALE	79	ALZHEIMER'S DISEASE, BRAAK STAGE IV / A	Braak III-IV_7
	A06/00089	16 h 45 min	FEMALE	79	ALZHEIMER'S DISEASE, BRAAK STAGE IV / B	Braak III-IV_8

## Sheet: Supplemental Table 2
Majority protein IDs	Protein names	Gene names	Intensity Braak I-II_1	Intensity Braak I-II_2	Intensity Braak I-II_3	Intensity Braak I-II_4	Intensity Braak I-II_5	Intensity Braak I-II_6	Intensity Braak I-II_7	Intensity Braak I-II_8	Intensity Braak III-IV_1	Intensity Braak III-IV_2	Intensity Braak III-IV_3	Intensity Braak III-IV_4	Intensity Braak III-IV_5	Intensity Braak III-IV_6	Intensity Braak III-IV_7	Intensity Braak III-IV_8	Intensity Control_1	Intensity Control_2	Intensity Control_3	Intensity Control_4	Intensity Control_5	Intensity Control_6	Intensity Control_7	Intensity Control_8	Peptides	Razor + unique peptides	Unique peptides
P0DPI2;A0A0B4J2D5;P0DPI2-2;A0A0B4J2D5-2			1.81614	2.5766	2.62577	2.53708	1.39386	1.43231	2.66778	1.92219	2.50178	1.64879	2.97951	2.27746	1.65844	1.62124	2.86324	1.30532	2.71334	2.20579	2.76887	2.64343	2.66534	1.99638	2.7666	2.27611	8	8	8
A0AVT1;A0AVT1-2	Ubiquitin-like modifier-activating enzyme 6	UBA6	-0.330627	-1.13488	-0.755007	-0.672788	-0.673998	0.205766	-0.472054	0.330151	-2.25523	-1.73249	-0.146552	-0.0791421	-0.572555	0.85997	-0.234308	-0.0510556	-0.317215	-0.853668	-0.561717	-0.82284	0.0800313	-0.47547	0.199927	-0.0294081	16	16	16
A0FGR8-2;A0FGR8;A0FGR8-6;A0FGR8-5;A0FGR8-4	Extended synaptotagmin-2	ESYT2	-2.31292	-2.20508	-2.86069	-2.63766	-3.97022	-2.53795	-2.28336	-3.01682	-1.83623	-1.85964	-2.61887	-1.09583	-3.50801	-1.96267	-3.36233	-1.7159	-0.272738	-2.06905	-4.35807	-1.98006	-2.87954	-2.42001	-1.46868	-2.0664	8	8	8
A0MZ66-4;A0MZ66-6;A0MZ66;A0MZ66-3;A0MZ66-2;A0MZ66-8;A0MZ66-5	Shootin-1	KIAA1598	0.136427	0.22387	0.4087	0.355271	0.685232	1.24065	-0.579352	0.30663	-1.18206	0.197097	-1.00986	1.11807	0.032678	1.89348	0.19731	0.0569625	0.100815	0.0939748	-0.527545	-0.186113	0.388186	0.610601	-0.579251	0.113698	15	15	15
A1L0T0	Acetolactate synthase-like protein	ILVBL	-0.482072	-1.16792	-1.45194	-0.655139	-1.7508	-1.55817	-2.18704	-0.978255	-2.1732	-1.12213	-0.48794	-1.66789	-0.676833	-0.567093	-1.15744	-1.09258	-0.518608	-1.49869	-1.18858	-1.41409	-1.07273	-1.0232	-1.20002	-1.0105	6	6	6
A1Z1Q3;A1Z1Q3-1	O-acetyl-ADP-ribose deacetylase MACROD2	MACROD2	-3.25171	-1.95807	-2.46319	-1.77972	-4.70545	-2.09365	-1.35943	-2.37244	-4.50575	-2.41769	-1.70825	-2.44134	-1.62035	-1.31127	-3.79176	-1.65863	-2.26661	-1.7685	-2.49935	-1.55807	-2.30929	-3.0184	-1.78143	-1.99752	5	5	5
A5PKW4;A5PKW4-2	PH and SEC7 domain-containing protein 1	PSD	-3.17406	-3.19357	-4.44538	-3.2918	-1.71352	-3.49521	-2.6745	-2.8957	-1.95529	-3.65616	-4.03459	-2.86745	-3.0134	-2.54984	-3.00161	-3.0073	-1.72243	-4.15502	-4.83725	-2.79851	-3.71103	-4.41334	-3.12249	-2.167	6	6	6
Q9GZQ8;A6NCE7	Microtubule-associated proteins 1A/1B light chain 3B;Microtubule-associated proteins 1A/1B light chain 3 beta 2	MAP1LC3B;MAP1LC3B2	1.29922	1.80526	1.55775	1.5824	1.7797	2.2885	2.23563	2.50289	2.25271	1.50052	2.47115	2.12565	1.41255	2.57356	1.92208	2.02306	1.93182	1.88258	1.37955	1.74595	1.78659	2.21019	2.67942	2.41336	7	7	4
A6NDG6	Phosphoglycolate phosphatase	PGP	-4.19671	-0.428855	-5.53667	-0.687638	-0.789548	-0.878813	-0.704357	-0.753171	-1.11163	-0.277657	-0.463149	-0.920569	-1.69512	-0.185412	-0.647093	-0.634776	-1.58475	-0.266693	-0.753272	-1.36833	-0.789268	-1.55092	-0.748345	-0.273432	7	7	7
A6NHL2-2;A6NHL2	Tubulin alpha chain-like 3	TUBAL3	-1.14483	-1.63947	-2.16561	-0.170098	-0.564654	-1.5051	-1.48199	-0.117351	-1.14139	-2.00445	-2.23333	-0.962107	-1.75959	-1.06283	-0.576282	-3.42678	-1.88722	-1.10426	-3.62242	-1.24596	-1.90377	-1.02361	-0.630991	-2.55173	8	2	2
A6NHX0	GATS-like protein 2	GATSL2	-2.1791	-2.10119	-2.49252	-1.75263	-2.77328	-1.25955	-0.588075	-2.72227	-1.74899	-2.65026	-2.12421	-3.74056	-2.96441	-1.17746	-2.12013	-2.37083	-2.3333	-3.15195	-1.69056	-3.71954	-2.87916	-3.27526	-1.26282	-1.86575	6	6	6
A6XGL0-2;A6XGL0	YjeF N-terminal domain-containing protein 3	YJEFN3	-0.665521	-1.93628	-2.87183	-2.30303	-0.26753	-5.42547	-1.43244	-2.62917	-0.979456	-1.0644	-1.44049	-3.58691	-3.54368	-2.53109	-3.41095	-3.83564	-3.85092	-3.47168	-3.52439	-0.235114	-1.91534	-3.85101	-3.61649	-2.72507	4	4	4
A6ZKI3	Protein FAM127A	FAM127A	-2.7876	-2.16304	-1.48019	-2.31881	-2.726	-2.24006	-0.834043	-2.24383	-1.0945	-1.21916	-2.03195	-2.31875	-2.49122	-1.49278	-4.09113	-2.1227	-1.55806	-2.35722	-2.31718	-2.03977	-1.81723	-2.34063	-2.29336	-2.10257	3	3	3
C9J069	Uncharacterized protein C9orf172	C9orf172	-4.28626	-2.12298	-3.37425	-3.65516	-1.85119	-3.70655	-2.3709	-3.9621	-1.74785	-4.99638	-1.81068	-3.42601	-2.49321	-2.51154	-2.68061	-3.13968	-1.88759	-4.64033	-2.30862	-3.99229	-1.46484	-2.40886	-2.84742	-3.80081	6	6	6
E9PAV3;Q13765;E9PAV3-2	Nascent polypeptide-associated complex subunit alpha, muscle-specific form;Nascent polypeptide-associated complex subunit alpha	NACA	-1.97812	-0.0968287	-0.0390158	-0.5688	-1.64263	-0.226744	-1.88648	-0.655416	-1.6209	-0.814182	-1.5946	-2.46828	-0.47265	-0.499229	-3.15798	-3.27781	-0.798324	-0.512638	-2.60202	-1.23955	-2.57009	-1.14661	-0.624796	-0.859544	8	8	7
O00139-2;O00139-1;O00139-5;O00139;O00139-4	Kinesin-like protein KIF2A	KIF2A	1.07615	0.316102	0.0639504	0.987424	1.68677	0.814134	1.02142	-0.261443	0.951049	0.938858	1.29254	1.22231	0.905469	-0.739945	0.64048	0.693578	1.14962	1.01998	1.36436	1.18181	1.49206	1.37832	0.995149	-0.102474	21	21	20
O00170	AH receptor-interacting protein	AIP	-2.15938	-0.898132	-2.06663	-0.549441	-1.75217	-2.06158	-1.30036	-1.76383	-1.79978	-1.49993	-1.27713	-1.84341	-1.19705	-0.246594	-1.40359	-0.386532	-1.30588	-3.20046	-3.61526	-1.88531	-1.22214	-1.08137	-0.746767	-0.527821	7	7	7
O00186	Syntaxin-binding protein 3	STXBP3	-0.486625	-0.331327	-0.470003	-0.065087	-0.491725	0.037824	-1.25403	-0.13966	-0.350815	-0.725161	-0.133095	0.253649	0.184933	0.378862	0.204761	0.129658	-0.849341	-0.405175	-1.41322	-0.749938	-1.0816	-0.657979	-0.679291	0.00433668	12	12	12
O00194	Ras-related protein Rab-27B	RAB27B	0.897263	-0.00776413	-0.0243701	1.04909	1.41693	-3.00519	-0.453042	-2.67533	0.718076	0.440635	-0.299215	-0.812715	-0.0626927	-3.13708	-0.479526	-1.3386	0.846884	-0.680166	0.0924263	0.287444	1.17823	-1.4138	-0.590658	-2.01826	8	8	8
O00214;O00214-2	Galectin-8	LGALS8	-3.85711	-3.93161	-3.9608	-4.2875	-3.40043	-4.34784	-3.09704	-4.29563	-2.88533	-3.53555	-2.36713	-3.40193	-3.58598	-3.46083	-4.2099	-4.02141	-4.71582	-4.28414	-4.53786	-4.51939	-2.68284	-4.70493	-4.18649	-2.92457	3	3	3
O00217	NADH dehydrogenase [ubiquinone] iron-sulfur protein 8, mitochondrial	NDUFS8	2.61092	1.57732	2.60066	2.48849	2.49108	2.14148	2.63307	1.58901	2.54158	1.94738	1.2982	2.18617	2.33264	1.71839	2.3261	2.29181	2.61393	1.97715	2.51923	2.26868	2.52724	1.98968	2.71101	1.86281	10	10	10
O00231;O00231-2	26S proteasome non-ATPase regulatory subunit 11	PSMD11	1.37449	1.73084	1.78181	1.32028	1.04264	1.72484	1.97004	3.03928	1.48929	1.28609	2.04112	2.01761	1.67791	1.81145	1.62285	1.74571	1.32723	1.18169	1.90981	1.87767	1.69194	1.92052	1.84665	1.29926	18	18	18
O00232;O00232-2	26S proteasome non-ATPase regulatory subunit 12	PSMD12	-0.370577	0.212004	0.832018	-0.569531	0.634501	0.772428	0.693025	-0.152755	0.354636	-0.180045	-1.5626	0.359036	1.39593	0.697983	0.864411	0.512962	0.457031	-0.864074	0.896159	0.318048	0.340273	0.669529	0.765281	0.259242	15	15	15
O00244	Copper transport protein ATOX1	ATOX1	0.00525597	0.325274	-0.167274	-0.253803	-0.97617	0.281303	-1.33911	-0.565186	0.230851	-0.519671	-0.100149	-0.0490461	-1.82973	0.85011	-0.925947	0.0668526	-0.847181	0.725462	-0.273878	0.133537	-0.938469	-0.214666	-2.02417	-0.69917	4	4	4
O00264;O00264-2	Membrane-associated progesterone receptor component 1	PGRMC1	1.89107	1.73723	2.11166	1.11866	1.80468	2.13164	2.26502	1.53255	1.58667	2.22224	1.23568	1.41553	2.21048	2.12286	1.57676	1.31613	1.6123	0.820253	1.39382	2.05638	1.33227	1.8011	1.41999	1.45026	12	12	11
O00299	Chloride intracellular channel protein 1	CLIC1	-2.12142	1.85324	-0.909034	2.03429	-2.49456	-0.967018	-4.37628	-0.443761	-1.29791	-0.983079	0.453012	-0.430359	-0.643149	2.45231	0.837969	0.190971	-2.9104	1.95718	-2.53333	-2.56615	1.97289	-0.682086	-0.821684	1.19872	9	9	9
O00303	Eukaryotic translation initiation factor 3 subunit F	EIF3F	0.10659	-0.593343	-0.413842	-0.539817	-0.637956	-0.442354	0.0555638	-0.394711	0.231622	-0.890152	-0.810424	-1.1385	0.160377	-0.521708	0.261635	0.0317447	-0.43042	-0.0297061	-0.0907943	-1.18459	-0.125276	-0.53543	-0.388365	0.0692811	8	8	8
O00330;O00330-3;O00330-2	Pyruvate dehydrogenase protein X component, mitochondrial	PDHX	0.27536	-0.655495	0.137089	-0.609457	-0.735098	-0.461407	0.545213	-1.41428	-1.09326	-1.56112	-0.0590933	-2.25464	-0.752343	-0.766999	0.0391478	-0.808799	0.821225	-2.66273	-0.969571	-0.240186	0.71961	-0.733877	1.00882	-2.41966	12	12	12
O00401	Neural Wiskott-Aldrich syndrome protein	WASL	-0.610723	0.57777	-0.806427	0.207447	-0.15007	-1.62145	-1.16167	-1.01829	-3.51261	0.317982	-3.22259	-0.702857	-1.52701	-2.72033	-3.45426	-2.22842	-1.65251	0.337608	0.495852	0.254992	0.105785	-0.263863	-0.227938	-2.20345	11	11	11
O00408-2;O00408-4;O00408-3;O00408;O00408-5;O00408-6	cGMP-dependent 3,5-cyclic phosphodiesterase	PDE2A	2.21083	1.25825	1.1724	0.449842	2.50077	1.03091	2.3945	-0.412467	2.10754	2.17345	0.548922	0.433294	1.69681	-2.01494	0.380384	1.33845	2.22827	0.7823	2.0016	2.44484	2.13089	1.84404	-0.750848	-2.7849	23	23	23
O00410;O00410-3;O00410-2	Importin-5	IPO5	1.57361	2.13594	1.18346	1.95258	1.90346	2.4546	2.56979	2.3273	1.42338	1.79307	1.54686	2.01555	2.35918	2.81583	2.053	2.37203	2.32588	1.30291	2.67239	2.73615	2.31299	2.46864	1.93021	1.97972	30	30	29
O00429-6;O00429;O00429-8;O00429-3;O00429-9;O00429-2;O00429-4;O00429-5;O00429-7	Dynamin-1-like protein	DNM1L	4.51989	4.36496	4.32524	4.52524	4.65968	4.23287	4.39857	4.12283	4.38886	4.50152	4.04711	4.27863	4.61079	3.79917	3.94408	4.34925	4.45887	4.18467	4.5412	4.89807	4.67914	4.59951	3.98569	3.98712	50	50	50
O00442;O00442-2	RNA 3-terminal phosphate cyclase	RTCA	0.460702	0.0309764	-0.509102	0.227009	-0.0198597	-0.256926	-0.583901	-0.690579	-1.32057	-0.869117	-0.0507777	-0.230739	-1.05709	0.41027	0.342098	0.280299	0.0277047	0.365325	0.463641	-0.328147	0.110546	-0.252961	-0.522216	-0.441751	9	9	9
O00468-2;O00468-3;O00468-5;O00468-4;O00468;O00468-6;O00468-7	Agrin;Agrin N-terminal 110 kDa subunit;Agrin C-terminal 110 kDa subunit;Agrin C-terminal 90 kDa fragment;Agrin C-terminal 22 kDa fragment	AGRN	-1.79776	-3.72447	-2.94236	-2.26803	-2.73235	-1.8582	-2.56068	-4.27941	-1.56997	-1.07063	-1.0193	-2.11858	-2.41504	0.246008	-0.493256	-1.99842	-2.34578	-1.43168	-0.703928	-2.3641	-0.34839	-0.586833	-4.77448	-0.83452	23	23	23
O00483	Cytochrome c oxidase subunit NDUFA4	NDUFA4	2.54306	2.23904	2.57522	2.37959	2.39879	1.87176	2.04666	1.76455	2.42226	2.12027	2.14593	0.433164	2.51993	1.24131	2.07371	2.04382	1.66426	1.79361	2.36475	2.44181	2.05987	2.03729	2.39843	1.36818	4	4	4
O00487	26S proteasome non-ATPase regulatory subunit 14	PSMD14	0.249141	-0.443484	0.621605	0.712569	1.00772	-0.277362	0.485821	0.636437	0.291959	-0.679736	0.751983	0.278208	0.688607	0.545803	0.551388	0.619976	0.291135	0.760867	0.167396	-0.527078	0.324329	0.667665	0.164261	0.676881	8	8	8
O00499-3;O00499-5;O00499;O00499-9;O00499-7;O00499-4;O00499-6;O00499-2;O00499-10;O00499-8;O00499-11	Myc box-dependent-interacting protein 1	BIN1	3.94169	4.73892	3.76368	4.48568	4.15893	5.25909	3.75394	5.52569	3.73338	3.87497	3.38793	4.71493	3.76654	5.30388	4.13201	4.16519	4.47826	4.32248	4.20734	4.21781	3.93226	4.88681	4.17014	4.78018	23	23	23
O00505	Importin subunit alpha-4	KPNA3	-2.16969	-3.97433	-1.31481	-2.13861	-5.23159	-2.15545	-1.82052	-1.5801	-1.85897	-0.920001	-2.11397	-1.45209	-1.46888	-1.36614	-3.19136	-2.31292	-4.19198	-1.4342	-1.89949	-1.11668	-1.67042	-1.82511	-2.70708	-2.87319	6	6	4
O00533;O00533-2	Neural cell adhesion molecule L1-like protein;Processed neural cell adhesion molecule L1-like protein	CHL1	1.50854	1.01936	1.07647	1.29494	1.01602	0.814723	1.63585	1.70878	0.840139	0.30752	0.929225	0.634155	0.135362	0.940154	1.30532	1.77612	1.40376	1.19799	0.769046	1.11295	1.06843	0.917444	1.0494	0.880531	17	17	17
O00534;O00534-3;O00534-2	von Willebrand factor A domain-containing protein 5A	VWA5A	-1.26726	-2.63901	-1.16517	-3.95118	0.8628	-2.613	0.141952	-3.19456	-0.383065	-0.508775	-0.61295	-3.05778	-0.529656	-2.79004	-0.241248	-1.80507	-1.16568	0.0741046	-5.18869	0.993106	-2.37488	0.394467	0.500528	-2.45629	12	12	12
O00560-3;O00560-2;O00560	Syntenin-1	SDCBP	-1.57429	-0.304045	-0.089033	-0.167683	-0.518387	-0.881672	-0.218818	-0.133696	-0.928677	-0.309163	-0.547412	0.10909	-3.48701	0.552759	-1.20937	-4.20553	-0.295971	0.0966977	-0.488114	0.139719	-0.956685	-0.737831	0.658132	0.309131	6	6	6
O00571-2;O00571	ATP-dependent RNA helicase DDX3X	DDX3X	-2.79997	-1.33159	-0.601802	-0.525457	-2.32047	-0.55376	-1.10408	-0.481298	-0.070073	-1.60038	-0.910574	-0.896745	-1.41937	-0.562311	-2.15445	-1.17632	-1.42978	-0.650567	-0.775653	-1.53059	-1.56673	-0.0754214	-0.00326601	-0.205261	17	16	4
O00584	Ribonuclease T2	RNASET2	-2.88677	-4.28515	-4.21954	-1.71093	-2.10479	-0.449792	-1.61206	-0.520151	-3.39192	-1.13234	-3.20314	-0.814898	-1.94573	0.895353	-1.36143	-1.40538	-2.03305	-0.6744	-3.40221	-4.24934	-2.24079	-1.69385	-3.94614	-0.815193	4	4	4
O00743-2;O00743;O00743-3	Serine/threonine-protein phosphatase 6 catalytic subunit;Serine/threonine-protein phosphatase 6 catalytic subunit, N-terminally processed	PPP6C	-0.269448	-0.195631	-0.278239	-0.106958	0.148651	-0.369488	0.307381	0.163076	-0.310032	-0.294654	-0.0661999	-0.167603	0.292255	0.508043	-0.194687	-0.186752	-0.402107	-0.187091	-0.136816	-0.603269	-1.19045	-0.961223	0.00468998	0.0549424	4	4	4
O00764;O00764-3;O00764-2	Pyridoxal kinase	PDXK	4.00274	3.6897	4.18956	4.09428	4.01803	4.15449	4.14855	4.13271	3.88996	3.91363	3.95806	3.93374	4.14025	4.2232	3.94619	3.43303	4.02566	3.85201	4.01228	4.13471	3.7579	4.11233	4.55686	4.00864	20	20	20
O14495	Lipid phosphate phosphohydrolase 3	PPAP2B	-4.7923	-0.272413	-1.93764	-4.01032	-1.68573	-1.22723	-2.26551	-2.91211	-0.0069858	-1.33683	-1.81333	-3.02665	-0.815925	-1.26176	-4.05563	-1.23044	-0.715679	-2.70938	-2.22384	-2.28804	-2.21539	-2.27771	-0.861593	-1.35466	5	5	5
O14523;O14523-2	C2 domain-containing protein 2-like	C2CD2L	-1.63411	-2.52503	-2.23196	-3.66137	-1.6705	-2.61573	-3.13188	-1.57052	-1.40314	-2.31214	-2.5324	-1.79012	-2.54665	-3.81469	-2.19028	-2.86019	-2.11848	-3.26677	-3.64583	-2.85391	-1.79595	-2.8493	-2.88626	-2.56979	5	5	5
O14525;O14525-2;O14525-3	Astrotactin-1	ASTN1	0.229979	-1.08012	-1.69527	-2.44798	-1.20247	-2.19021	-0.229226	-3.15814	-1.84017	-1.07363	-3.07312	-3.22938	-1.62446	-2.51296	-1.72648	-1.89422	-2.81897	-0.282235	-1.25886	-0.946358	-0.8577	-1.69732	-3.89975	-2.47042	5	5	5
O14531	Dihydropyrimidinase-related protein 4	DPYSL4	3.56153	3.51552	3.53674	3.78391	3.52211	2.93236	2.5642	3.83721	3.24937	2.96386	3.45169	3.61398	3.07475	2.88659	3.47831	3.00271	2.91294	3.46857	3.12924	2.8528	3.36917	3.468	3.85633	2.7664	27	27	27
O14548	Cytochrome c oxidase subunit 7A-related protein, mitochondrial	COX7A2L	-1.79119	-0.23123	-0.196806	0.0304646	0.845861	-0.081147	-0.292019	-0.263215	0.592259	0.246981	1.11648	-0.794519	0.40689	-2	-0.280785	-0.288641	-0.183684	-0.18844	0.0814596	-0.381865	0.0112684	-0.159764	-0.985958	-0.769589	5	5	5
O14558	Heat shock protein beta-6	HSPB6	-0.638624	0.876274	-1.5707	-0.776456	-3.18453	1.04463	-4.78553	0.984496	-1.35789	-1.55703	1.54827	0.24719	0.466544	1.05275	0.4918	-3.57228	-1.81063	0.258867	-3.9604	-1.62724	-1.18286	-0.361245	0.211607	-0.14462	10	10	10
O14561	Acyl carrier protein, mitochondrial	NDUFAB1	-0.226081	0.0427408	0.229383	-2.28117	-1.49112	0.535039	0.619024	-0.683531	0.503314	-0.985192	1.27343	0.0403557	0.761913	0.537197	0.70181	0.4774	0.7511	-0.383802	-0.00530152	0.858509	0.204676	0.539417	-0.36827	-0.191139	3	3	3
O14576-2;O14576;O14576-3;O14576-5;O14576-4	Cytoplasmic dynein 1 intermediate chain 1	DYNC1I1	1.61578	1.51538	1.39621	2.20671	2.5267	1.87515	1.38222	1.83442	1.43397	2.00981	0.687111	1.52032	1.91432	2.24334	1.7038	1.71745	1.33621	1.9782	1.43098	1.78314	1.76963	2.00232	1.43735	1.49804	20	20	20
O14578-3;O14578;O14578-4	Citron Rho-interacting kinase	CIT	-2.89219	-2.73386	-3.97036	0.227967	-0.97375	-1.35448	-0.434723	-3.88088	-0.843608	-1.4203	-3.04509	-0.956937	-4.19193	-2.78891	-3.51161	-2.53188	0.00954315	-0.0620822	0.466256	0.147284	0.441388	-0.351085	-2.96531	-2.85633	24	24	24
O14579;O14579-2;O14579-3	Coatomer subunit epsilon	COPE	-3.37294	-1.31147	-1.82008	-1.61045	-2.95593	-1.22895	-2.41976	-3.35351	-4.76193	-1.79221	-1.99831	-2.76208	-2.89978	-0.338191	-1.97548	-2.30332	-1.86071	-2.67707	-1.38114	-2.06012	-4.67781	-1.64771	-4.02958	-2.29528	6	6	6
O14594	Neurocan core protein	NCAN	3.29512	3.41646	3.12078	4.18583	3.04387	3.78625	3.18141	3.84773	2.86537	2.81018	2.74882	3.69154	3.03731	3.1631	3.37698	3.67123	3.24324	2.75544	3.96395	3.21577	3.78869	3.7113	2.4376	3.31829	29	29	28
O14617;O14617-5;O14617-4;O14617-2;O14617-3	AP-3 complex subunit delta-1	AP3D1	1.35328	0.902184	1.34717	0.195715	1.46555	0.186082	1.61207	0.748133	1.02422	0.785282	0.424601	1.41892	0.584344	-0.314738	0.88676	0.874193	1.62128	-0.965841	1.80851	2.01701	2.0559	1.50956	0.995713	-0.875769	22	22	22
O14618	Copper chaperone for superoxide dismutase	CCS	-2.66298	-2.07776	-1.31078	-1.07075	-1.77124	-1.34242	-1.45635	-2.67115	-3.63119	-1.36126	-0.723661	-1.38462	-2.76068	-0.48018	-3.27209	-2.951	-3.07045	-2.32624	-2.81416	-1.80517	-2.38053	-5.47896	-2.89945	-2.76998	3	3	3
O14639-4;O14639-3;O14639-5;O14639-2;O14639-6;O14639	Actin-binding LIM protein 1	ABLIM1	-0.567757	-0.0874645	0.444544	-0.244216	0.248479	0.00826683	0.23824	0.778537	0.704366	0.00835958	0.342898	0.218374	-1.4958	-4.02899	-0.996526	-3.4815	-1.50158	-0.563204	-0.139163	-0.569894	-0.447078	-0.637911	0.542961	-0.39256	11	11	11
O14737;O14737-2	Programmed cell death protein 5	PDCD5	1.50598	1.10953	1.51871	1.57453	1.59048	1.85316	1.69887	1.62695	0.741717	1.67289	0.912585	0.825976	1.49966	2.08394	0.816648	1.41238	1.27961	1.81727	1.59328	1.47129	0.839051	1.13467	1.08928	1.54526	8	8	8
O14744;O14744-2;O14744-5;O14744-4;O14744-3	Protein arginine N-methyltransferase 5;Protein arginine N-methyltransferase 5, N-terminally processed	PRMT5	-0.878047	-1.67919	-1.02213	-3.18354	-2.12743	-1.4855	-0.537513	-2.62667	-1.22719	-0.726147	-0.190889	-1.08041	-3.33183	-0.813611	-1.30688	-1.08506	-2.64451	-2.22068	-1.32006	-1.32613	-1.67764	-3.70145	-1.32888	-0.652163	7	7	7
O14745;O14745-2	Na(+)/H(+) exchange regulatory cofactor NHE-RF1	SLC9A3R1	2.51976	3.36958	2.58914	2.24664	1.3747	3.01252	2.54117	2.87168	2.56979	2.48276	3.08711	3.06489	2.5779	3.96013	2.11989	2.49542	2.07012	2.65483	1.57925	2.03111	1.74934	2.17803	1.91523	3.14394	20	20	20
O14773-2;O14773	Tripeptidyl-peptidase 1	TPP1	3.04254	3.15977	2.2809	3.12361	1.80888	3.07042	2.511	3.70697	2.57401	3.06592	2.70017	3.48756	2.52722	2.58838	3.11202	2.56677	2.6607	2.76418	2.84585	2.98929	2.61769	2.73962	2.94213	3.19715	8	8	8
O14775-2;O14775-3;O14775	Guanine nucleotide-binding protein subunit beta-5	GNB5	0.0842977	-0.510425	-0.641019	0.879939	-0.0838875	0.271363	-1.212	0.162115	-0.806783	-0.52512	-3.79345	-0.0087072	-1.14689	-1.68784	0.0926058	-2.06463	0.667084	0.866707	0.254709	-1.14298	0.746036	0.560594	-0.652326	-2.46241	11	11	11
O14787-2;O14787	Transportin-2	TNPO2	-2.87611	-4.18081	-1.71969	-3.59881	-3.14584	-3.22759	-1.00829	-1.92757	-3.29815	-0.744429	-2.75734	-2.49573	-0.10033	-1.67783	-0.998199	-0.55974	-1.96043	-4.17265	-1.39467	-3.09707	-1.93383	-1.54626	-3.66137	-1.90054	10	10	5
O14807	Ras-related protein M-Ras	MRAS	-0.439573	-3.29045	-1.67215	-0.636042	-1.78415	-2.54165	-2.0747	-1.12546	-1.60463	-1.50509	-3.03604	-0.902463	-2.49495	-1.96469	-1.76246	-4.4421	-0.924197	-3.25002	-4.16249	-3.92585	-1.16857	-3.30026	-1.18275	-2.10436	4	4	3
O14810	Complexin-1	CPLX1	0.419351	0.224017	0.137754	0.155282	0.147052	0.240911	0.172193	-1.05146	0.585344	-0.265956	1.03523	0.263579	-0.296713	0.0455579	0.0642113	0.959946	1.09245	0.749897	1.26553	0.230841	0.861501	0.858196	-0.487986	0.125982	5	4	4
O14818;O14818-2	Proteasome subunit alpha type-7	PSMA7	1.3744	1.49892	1.13466	1.56517	1.95027	1.70365	1.30893	1.64754	1.67463	1.57764	2.18214	1.20702	1.50858	1.71953	1.11842	1.46418	1.84525	1.96871	1.79188	1.67495	1.34312	1.69726	1.20863	1.66962	17	17	17
O14828-2;O14828	Secretory carrier-associated membrane protein 3	SCAMP3	-1.63965	-1.31083	-2.08848	-1.90263	-0.802082	-2.14077	-0.915619	-2.00737	-0.472748	-2.01025	-2.18025	-1.68263	-1.54413	-3.75447	-2.04647	-1.75573	-1.02423	-1.9297	-1.51392	-1.35339	-2.48124	-0.725203	-4.40997	-3.60667	4	4	4
O14880	Microsomal glutathione S-transferase 3	MGST3	1.27048	1.28034	1.28817	0.255437	0.883593	1.10315	1.64424	0.987815	1.71012	2.0829	1.69606	0.863156	1.60729	-0.177164	1.08032	1.20746	1.7544	0.162642	1.4218	1.11763	1.07704	1.41361	1.65983	0.875193	6	6	6
O14910	Protein lin-7 homolog A	LIN7A	-0.227553	-0.687006	-0.366252	-1.20682	-3.15444	-0.363266	-2.63573	-2.80208	-3.04418	0.0212681	-0.896347	-1.93031	-4.13428	-3.17135	-0.521213	-2.18156	-1.96628	-2.17432	-0.212983	-3.30307	-0.00420674	-2.88354	-3.1775	-2.72068	6	6	5
O14936-3;O14936-4;O14936-6;O14936-2;O14936	Peripheral plasma membrane protein CASK	CASK	0.177184	-0.258551	0.589782	-1.60017	-0.0989966	-3.54494	-0.0173396	0.611284	0.132841	-0.583242	0.659189	0.471322	-0.0203391	-0.700234	0.4256	-0.0568074	-0.137234	-3.06942	0.291706	0.268688	0.0972996	-0.559962	0.762898	0.505185	14	14	14
O14949	Cytochrome b-c1 complex subunit 8	UQCRQ	-0.0408451	0.167001	-0.311107	-0.282434	-0.0459799	-0.0128101	0.179075	-4.48974	-0.250179	-0.600945	-0.0935586	-0.34413	-0.172579	-2.97621	-1.28154	-2.01873	-0.0815733	-1.05254	-0.748479	-0.502356	0.0431035	-0.765439	0.381153	-0.457011	4	4	4
P19105;O14950	Myosin regulatory light chain 12A;Myosin regulatory light chain 12B	MYL12A;MYL12B	0.399803	1.51546	0.932811	1.50919	1.41915	0.411135	1.50275	1.66371	0.945995	1.03356	1.19341	1.23875	1.21482	1.56814	0.222103	1.45878	1.54939	1.82077	1.30806	1.41619	1.43517	1.21117	0.0211591	1.99208	9	4	4
O14964;O14964-2	Hepatocyte growth factor-regulated tyrosine kinase substrate	HGS	0.469357	0.107253	-0.973446	0.372094	0.102827	0.507425	0.22161	0.884737	-0.516703	-0.461952	0.0231065	0.528954	0.0757725	0.689096	0.140736	0.452215	-0.0686627	0.0390984	0.0443801	0.360031	0.438916	0.470685	-0.454238	-0.451257	12	12	12
O14974-4;O14974-3;O14974;O14974-5;O14974-2	Protein phosphatase 1 regulatory subunit 12A	PPP1R12A	-3.85172	-0.686561	-2.3935	-1.80375	-1.91895	-1.46002	-4.70702	-1.20421	-2.46307	-2.53865	-1.57037	-4.70393	-2.7052	-2.19383	-2.31269	-0.591162	-1.62521	-0.676508	-1.63623	-3.91161	-0.396441	-1.71349	-0.974342	-1.57512	11	11	11
O14976-2;O14976	Cyclin-G-associated kinase	GAK	-1.68474	-2.36023	-2.60836	-3.34228	-1.98015	-1.77153	-1.62816	-2.99956	-0.787251	-2.75651	-1.86075	-1.96716	-1.01365	-2.33005	-2.04493	-1.84392	-2.05102	-2.7254	-2.2073	-0.687999	-0.0228233	-1.71995	-2.0868	-3.29962	9	9	9
O14979-3;O14979-2;O14979	Heterogeneous nuclear ribonucleoprotein D-like	HNRNPDL	-1.15503	-0.086815	-1.01404	-1.01414	-3.63458	-0.117027	-1.13344	-0.725174	-0.068897	-2.06021	-1.04767	-1.37429	-0.821227	-0.280971	-1.68897	-1.59661	-1.01991	-0.812309	-0.498343	-0.821617	-0.921404	-0.366061	-5.18421	-0.218625	10	8	8
O14980	Exportin-1	XPO1	-1.8214	0.560276	0.10496	-0.935831	0.609035	0.463236	0.979571	0.527401	0.921591	0.428925	-0.0776091	0.816512	1.07401	0.57842	0.231068	1.02525	-0.028481	-0.643774	0.0593341	1.04539	0.824431	1.08374	1.00849	0.778979	25	25	25
O14994	Synapsin-3	SYN3	1.12209	0.590447	0.693454	1.93088	2.63371	0.90994	1.77674	-0.00641312	1.24447	1.78628	0.550803	0.77826	1.90817	-1.6535	0.575596	1.20543	2.39285	1.62076	2.85661	2.40246	2.08895	1.76188	0.668793	0.385885	17	15	15
O15020;O15020-2	Spectrin beta chain, non-erythrocytic 2	SPTBN2	3.6804	3.61635	3.88027	4.06073	4.19199	3.3808	3.73019	2.5727	3.70976	3.74778	2.63487	3.26947	4.04144	1.48126	2.63941	3.52409	3.79569	2.24301	4.32719	4.1836	4.19036	3.5201	2.53369	1.3102	99	86	86
O15061;O15061-2	Synemin	SYNM	-3.85554	-4.43046	-2.99653	-2.10058	-3.38403	-4.14358	-3.61685	-3.22515	-2.08943	-3.56123	0.899248	-2.38691	-2.37087	-1.96448	-2.33289	-2.36981	-3.95243	-2.95165	-2.90006	-3.11041	-4.13763	-4.93704	-1.32566	1.51834	14	14	14
O15066	Kinesin-like protein KIF3B;Kinesin-like protein KIF3B, N-terminally processed	KIF3B	-3.15758	-3.30134	-3.89691	-3.29468	-2.59951	-2.90694	-3.20706	-4.34465	-4.36106	-2.12824	-3.00422	-3.48297	-4.31515	-2.51138	-2.16128	-3.04264	-3.88018	-1.94402	-2.25749	-3.80503	-3.14249	-2.9568	-2.87984	-3.4714	12	12	12
O15067	Phosphoribosylformylglycinamidine synthase	PFAS	-2.9682	-1.90003	-2.2011	-0.936542	-0.319693	-1.00488	-0.125604	-0.474564	-3.44771	-2.19586	-2.26927	-1.39703	-1.82964	-0.453442	-2.05621	-2.42858	-3.29647	-3.1985	-3.44409	-0.561623	-1.27434	-0.55729	-1.48252	-1.93611	12	12	12
O15075-2;O15075	Serine/threonine-protein kinase DCLK1	DCLK1	2.32631	2.42213	2.4962	2.71042	2.59549	1.30331	2.30703	2.66389	2.2497	1.83746	2.79088	3.13577	2.98569	1.61336	2.92926	2.61183	2.48049	1.64334	2.74447	2.50911	2.41926	2.47324	2.65602	1.48302	25	25	25
O15079;O15079-2	Syntaphilin	SNPH	-0.888642	-2.00509	-0.937461	-0.416576	0.232876	-1.71359	-2.2598	-2.75714	-1.43329	-1.60146	-1.80108	-4.81703	-1.08603	-3.10814	-2.98196	-0.884122	-0.623424	-0.241933	-0.703044	-0.398679	-1.50319	-1.57297	-1.30779	-2.49769	8	8	6
O15083	ERC protein 2	ERC2	-2.55243	-3.40078	-4.08056	-0.245307	-3.85862	-1.3206	-2.84037	-1.62768	-1.61922	-2.78291	-2.04572	-3.00275	-1.61857	-2.60561	-1.56778	-3.6689	-2.68921	-1.59152	-1.15839	-1.21857	-0.479929	-0.985882	-2.91317	-2.82354	15	15	9
O15126;O15126-2	Secretory carrier-associated membrane protein 1	SCAMP1	-0.143344	-0.00560185	0.335998	-0.932829	0.553465	-0.000286968	0.675759	-0.941011	-1.36847	-0.127785	-0.237297	-0.938354	-0.153825	-1.6719	-1.19555	-0.670509	0.393153	-0.553477	0.667331	0.240297	0.0878907	0.351565	-1.07285	-1.47299	9	9	9
O15144	Actin-related protein 2/3 complex subunit 2	ARPC2	2.91431	2.72078	3.0209	2.94885	3.13543	2.70057	2.81172	2.11442	2.54151	2.83266	2.26908	1.97978	2.75323	1.78483	2.41427	2.20138	3.04511	2.66005	3.16052	2.89981	3.11933	2.91181	2.36519	2.03202	20	20	20
O15145	Actin-related protein 2/3 complex subunit 3	ARPC3	1.92224	1.82002	1.79954	1.78466	1.90808	1.67029	2.17264	1.59213	1.98401	1.79807	1.56022	1.49234	1.16702	1.57186	0.92977	1.65408	1.93716	1.80943	1.84007	2.0325	2.52736	1.83703	1.31733	1.45532	8	8	8
O15173;O15173-2	Membrane-associated progesterone receptor component 2	PGRMC2	-2.72121	-2.18331	-2.98647	-3.1116	-2.9799	-2.34389	-2.58108	-1.47063	-2.28773	-1.31575	-2.17018	-1.84452	-2.14995	-3.30649	-2.4955	-3.31616	-1.6501	-2.32074	-3.69876	-1.79181	-1.50482	-3.52792	-2.19576	-2.24862	5	4	4
O15212	Prefoldin subunit 6	PFDN6	0.335446	0.275191	0.637539	0.482817	0.116741	0.232929	0.92915	0.546818	-0.751534	0.424386	0.288883	0.416944	0.0771148	0.408169	0.337263	-0.0790525	-0.539412	0.649581	0.133595	0.702869	0.285731	0.567673	0.512602	1.25678	9	9	9
O15230	Laminin subunit alpha-5	LAMA5	-3.41404	-3.06486	-3.48655	-3.67775	-3.80242	-3.75436	-3.78718	-3.10109	-4.22681	-6.02372	-1.61635	-3.99701	-4.4059	0.182756	-3.90522	-3.97472	-4.14474	1.97686	-2.68877	-3.20891	-3.47912	-4.57571	-0.314652	2.21699	56	56	55
O15240	Neurosecretory protein VGF;Neuroendocrine regulatory peptide-1;Neuroendocrine regulatory peptide-2;Antimicrobial peptide VGF[554-577]	VGF	1.57758	0.735143	1.56545	1.54374	3.01627	-0.0196142	1.86454	0.236976	1.88328	1.32368	1.39832	0.192895	2.14935	-0.862896	0.482972	0.447774	1.63783	1.77582	1.95538	1.78156	1.99149	1.26775	2.52367	0.43746	20	20	20
O15260;O15260-2;O15260-3	Surfeit locus protein 4	SURF4	-4.03621	-3.14679	-1.79672	-3.62855	-1.84872	-2.14068	-2.64413	-1.60489	-3.17179	-2.02788	-1.92679	-3.05686	-2.30023	-2.04789	-2.09475	-4.40086	-2.26114	-4.88296	-2.36362	-3.57023	-2.46991	-2.44014	-2.56969	-3.02881	2	2	2
O15371-2;O15371-3;O15371	Eukaryotic translation initiation factor 3 subunit D	EIF3D	0.079233	0.570998	-0.942604	-2.90346	-3.20282	-0.52282	-1.8012	-1.33775	-0.470527	-1.08857	-2.62306	-0.409434	-2.7031	0.112865	-2.93367	-3.073	-2.24291	0.178809	-2.12211	-1.63656	-4.01278	-1.76613	-0.992418	-2.58378	9	9	9
O15394;O15394-2	Neural cell adhesion molecule 2	NCAM2	1.95853	1.63686	1.156	2.24627	2.15819	1.88879	1.47432	2.11373	2.22248	2.66117	2.04526	1.35788	1.61482	0.938526	0.845968	1.15369	2.52626	1.73607	0.754664	1.72813	2.28931	1.65079	1.31346	1.25426	25	25	25
O15400-2;O15400	Syntaxin-7	STX7	1.04067	0.490536	0.656462	1.28399	0.806429	0.937559	0.776814	1.20281	1.57889	1.37898	0.971117	1.02604	0.737094	-0.429687	1.30185	0.25911	1.49935	-0.533769	0.930818	0.892305	1.42672	1.46213	0.222281	-0.245569	7	7	7
O15511;O15511-2	Actin-related protein 2/3 complex subunit 5	ARPC5	1.18878	1.12766	0.817949	0.97746	0.246988	1.07354	1.09362	1.28152	1.12459	0.798534	1.16709	0.956947	1.17424	1.1953	0.711545	0.452254	0.561348	1.06269	0.595554	0.982673	0.423996	-0.0317987	0.32512	0.399489	6	5	5
O15530-2;O15530;O15530-3;O15530-4;O15530-5;Q6A1A2	3-phosphoinositide-dependent protein kinase 1;Putative 3-phosphoinositide-dependent protein kinase 2	PDPK1;PDPK2P	-2.68399	-1.7821	-2.83247	-1.2962	-2.51375	-1.63831	-0.241404	-1.51017	-2.60637	-0.434741	-1.69148	-0.176611	-2.46326	-3.70757	-2.58196	-2.70847	-0.397071	-0.178917	-0.837871	-1.73502	-0.541503	-1.11893	-0.759549	-1.55786	8	8	8
O15540;O15540-2	Fatty acid-binding protein, brain	FABP7	0.56112	0.742136	2.23351	0.5787	1.69221	1.2263	-0.180322	-0.234993	2.06595	1.74207	2.05422	0.6534	2.588	0.670464	1.28908	0.897548	-0.171107	0.0861303	0.858668	1.0542	1.50978	1.40878	0.69753	0.907092	7	7	7
O43143	Pre-mRNA-splicing factor ATP-dependent RNA helicase DHX15	DHX15	-4.7036	-3.62233	-5.03871	-3.25155	-4.6586	-5.02521	-2.79377	-2.54127	-4.11411	-5.1732	-2.51232	-1.11613	-2.46769	-2.20313	-1.33037	-2.88148	-2.31099	-3.62692	-3.84408	-3.36145	-2.28191	-3.77596	-1.90764	-2.2202	7	7	7
O43157;O43157-2;O43157-3	Plexin-B1	PLXNB1	-3.4855	-3.13881	-3.11145	-3.21042	-4.52576	-1.07941	-3.7385	-1.43193	-2.86892	-2.38177	-2.42363	-2.32457	-3.80318	-0.55996	-2.76481	-4.67538	-3.9617	-3.51881	-4.99821	-4.33165	-3.35766	-3.28322	-3.42428	-1.99244	6	6	6
O43169	Cytochrome b5 type B	CYB5B	-4.07465	-0.281567	-1.78506	-3.62381	-1.10036	-0.284892	-0.0400505	-0.602656	-1.73711	-1.22948	-0.757965	-2.20022	-0.952266	0.619167	-0.0225822	-1.35982	-0.51573	-1.77526	-0.654872	-1.36087	-1.94759	-0.280107	-0.388425	-0.890369	3	3	3
O43175	D-3-phosphoglycerate dehydrogenase	PHGDH	3.91461	4.60846	4.68027	4.13665	3.46923	4.86208	4.02124	5.54703	4.14568	4.26807	4.9365	5.1378	4.74474	5.34087	5.07829	4.7027	3.68577	4.17116	3.1016	4.13033	2.91784	4.54356	4.83128	5.27429	33	33	33
O43181	NADH dehydrogenase [ubiquinone] iron-sulfur protein 4, mitochondrial	NDUFS4	0.630595	0.433008	0.675278	0.255369	0.208039	0.164795	0.602249	-1.16276	0.52468	0.585124	-0.0187306	0.162642	0.446539	-0.911212	-0.41695	-0.405913	0.616306	0.336167	0.358539	0.673652	0.853724	0.0222501	0.507348	-0.262722	7	7	7
O43236;O43236-2;O43236-3;O43236-4;O43236-7;O43236-5;O43236-6	Septin-4	2004-09-01	-0.551494	0.0751198	-0.0110615	0.334317	-0.323404	1.16816	-0.355138	0.945085	-0.475638	-1.79008	-0.243363	-0.415231	-1.29691	1.84315	-0.675818	-0.403157	-0.673311	-0.666563	0.0149951	-0.0820118	-1.01474	0.6846	-0.159692	1.12249	11	9	9
O43237;O43237-2	Cytoplasmic dynein 1 light intermediate chain 2	DYNC1LI2	0.868673	1.37378	0.136854	1.39772	0.452559	1.90031	0.75438	1.63644	0.920445	0.456843	1.17269	1.34582	0.706967	2.54668	0.698407	1.04015	1.05553	1.47009	0.580314	0.609584	0.396917	1.06432	0.90184	1.589	17	16	16
O43242;O43242-2	26S proteasome non-ATPase regulatory subunit 3	PSMD3	-0.0968599	0.104849	0.544673	-0.0538298	0.821402	-1.29754	0.131358	-0.407992	0.862654	0.482327	0.597617	0.461905	0.483079	-0.324785	-1.28361	-0.479586	1.14061	-0.0298766	0.901253	1.13496	0.857667	0.687545	0.654174	-0.235959	16	16	16
O43272-2;O43272-1;O43272	Proline dehydrogenase 1, mitochondrial	PRODH	-1.54599	-2.1532	-0.80808	-0.759847	-2.68163	-1.63966	-3.77931	-3.1595	-0.649657	-2.03612	-0.277352	-0.806801	-3.26306	-1.88454	-0.297063	-2.0688	-4.81516	-3.45409	-2.22737	-4.58013	-2.6556	-3.614	-1.94547	0.793325	11	11	11
O43295;O43295-2;O43295-3	SLIT-ROBO Rho GTPase-activating protein 3	SRGAP3	-1.07682	-3.56935	-0.77389	-1.50441	0.107266	-2.51788	-0.641556	-0.826798	-1.37292	-1.94874	-2.20385	-0.759065	-1.83732	-2.4805	-2.1396	-1.4144	-1.85425	-3.04858	-0.727154	-0.274179	-0.282169	-0.421231	-1.338	-1.62913	19	19	18
O43301	Heat shock 70 kDa protein 12A	HSPA12A	4.96699	5.35021	4.77821	5.13755	4.99885	5.20164	5.15293	5.51585	4.99612	4.81286	4.51646	5.47356	4.80192	5.00105	5.13031	4.95534	5.27538	4.80004	5.33999	5.35228	5.20987	5.33696	4.78483	5.01316	47	47	44
O43324;O43324-2	Eukaryotic translation elongation factor 1 epsilon-1	EEF1E1	0.0906089	-0.226248	0.410098	-0.176486	0.321487	-0.749103	-0.342134	-1.06588	0.621189	0.210321	-0.32986	0.138445	0.284156	-0.0616349	-0.365796	0.128142	-1.93121	0.175875	0.0529988	-0.681383	-0.908542	-0.402997	0.179013	0.284311	6	6	6
O43390-4;O43390;O43390-2;O43390-3	Heterogeneous nuclear ribonucleoprotein R	HNRNPR	0.148452	0.183747	1.11592	0.629903	1.04664	0.311941	-0.0347	0.98388	0.799624	0.478225	0.0405625	0.61927	0.390642	-0.310829	1.17848	0.370872	0.246096	0.304776	-0.122269	-0.14432	0.507762	0.293998	-0.351431	1.13469	12	12	7
O43396	Thioredoxin-like protein 1	TXNL1	1.93995	2.02178	1.68321	1.83388	2.11945	1.61489	1.81307	2.27046	2.0099	1.3295	1.68857	1.69423	2.05199	2.29758	1.78132	2.23778	1.7521	1.90365	1.64375	1.69217	1.85979	1.95485	1.99954	1.94634	10	10	10
O43414-3;O43414-2;O43414	ERI1 exoribonuclease 3	ERI3	-1.85066	-0.65945	-2.77038	-0.69609	-2.01553	-1.86339	-4.17706	-2.62218	-0.859133	-1.73342	-1.52173	-1.05635	-1.77951	-0.986382	-2.91093	-3.11149	-3.30207	-1.68913	-1.59582	-3.05587	-1.30956	-3.66792	-4.09081	-1.02167	3	3	3
O43427-2;O43427	Acidic fibroblast growth factor intracellular-binding protein	FIBP	-1.30793	-1.15107	-1.01989	-0.835201	-0.892389	-1.4901	0.105365	-2.79481	-1.59663	-2.02313	-3.23466	-0.735923	-3.21408	-3.10791	-2.1105	-2.99534	-2.60827	-1.7528	-0.304574	-0.582403	-0.313666	-0.331654	-2.81085	-1.98689	9	9	9
O43432-4;O43432;O43432-3	Eukaryotic translation initiation factor 4 gamma 3	EIF4G3	-3.88639	-3.08091	-3.47404	-4.00454	-4.22332	-3.14618	-2.44981	-3.83188	-3.56785	-4.05056	-2.67615	-3.75969	-3.78657	-2.25852	-2.81885	-2.31802	-3.30335	-3.38076	-3.49381	-4.13681	-3.67885	-3.66193	-3.91492	-4.18073	8	5	5
O43464-3;O43464;O43464-2;O43464-4	Serine protease HTRA2, mitochondrial	HTRA2	0.0147476	-2.53947	-0.230996	-0.944834	-0.618147	-1.03522	0.178804	-0.916285	-0.441577	-0.718433	-1.42681	-1.36966	-0.894624	-1.06252	-1.20676	-1.66763	-0.979734	-0.0905367	0.420166	-0.320541	-0.463478	-2.5381	-0.152828	-0.894967	10	10	10
O43488	Aflatoxin B1 aldehyde reductase member 2	AKR7A2	2.08852	2.09068	1.86988	1.91016	1.80947	2.33383	2.00507	2.72473	2.39168	2.26873	2.20195	2.46459	2.31474	2.76057	2.42336	2.49301	1.9036	2.2975	1.38425	2.12449	1.61823	2.11258	2.50946	2.65222	10	10	8
O43491-4;O43491;O43491-3;O43491-2	Band 4.1-like protein 2	EPB41L2	2.09226	2.60196	1.8311	1.90688	1.56907	2.4342	1.64759	3.0426	2.41378	2.04945	2.03793	2.76806	1.92891	2.85039	2.05926	2.05259	1.39045	2.18971	1.78992	1.48031	1.94562	2.55174	2.18109	2.11766	29	25	25
O43566	Regulator of G-protein signaling 14	RGS14	-0.381511	-1.95823	-1.37667	-0.650769	0.151726	-4.10775	0.134336	-3.36839	-0.916195	-0.196218	-2.55368	-2.32053	-1.10968	-3.46488	-3.54188	-1.26525	-0.687573	-1.31188	-2.71622	0.259341	-1.87025	-3.08188	-4.01929	-2.55241	8	8	8
O43581-5;O43581-3;O43581-2;O43581;O43581-6;O43581-4	Synaptotagmin-7	SYT7	0.908022	0.791283	-1.79441	0.990003	0.744819	-2.00575	-0.599383	-0.367808	-1.32109	0.72238	-1.52528	-0.123686	-1.28768	-2.90893	-0.33543	-1.71987	1.42144	-0.0258853	0.728393	0.922617	1.53989	0.448122	-0.930359	-2.07108	17	17	17
O43583	Density-regulated protein	DENR	-1.87996	-2.92083	-2.60933	-1.57039	-3.40943	-2.42107	-2.9166	-1.84487	-3.21909	-2.76903	-2.71914	-3.45355	-2.67827	-2.1947	-2.79364	-1.76222	-1.005	-0.293674	-1.17474	-3.21932	-5.30074	-2.45504	-1.9438	-1.54203	5	5	5
O43592	Exportin-T	XPOT	-4.15289	-3.76667	-2.95667	-3.39134	-3.02842	-2.68174	-1.48034	-1.55315	-2.30331	-4.7564	-1.90823	-1.69035	-2.57607	-2.27805	-1.57507	-1.68705	-1.91936	-3.0403	-2.1544	-2.64724	-2.24296	-2.31771	-1.30597	-1.56933	7	7	7
O43598;O43598-2	2-deoxynucleoside 5-phosphate N-hydrolase 1	DNPH1	-0.400553	0.0417975	-0.484417	0.311934	0.755251	-0.295907	-0.414533	0.710901	-0.580555	-0.219281	0.229751	0.237891	0.335255	1.05021	0.530685	0.702088	-1.18943	-0.432467	-1.01637	-0.31595	-0.120633	-0.0959268	-0.636891	0.165888	6	6	6
O43615	Mitochondrial import inner membrane translocase subunit TIM44	TIMM44	-1.04938	-1.86375	-2.4832	-1.51324	-2.26177	-1.43271	-3.3775	-1.48272	-0.870944	-4.96356	-0.199176	-1.92689	-1.37955	-2.13189	-2.15445	-1.59546	0.161579	-2.38317	-1.40556	-0.770811	-0.672216	-3.06284	-0.315963	-1.00572	11	11	11
O43617-2;O43617	Trafficking protein particle complex subunit 3	TRAPPC3	-0.646797	-0.322669	-2.28441	-1.88165	-1.16343	-0.0297301	0.495214	-1.43336	-1.65331	-0.212904	-3.1119	-0.673481	-0.314249	0.790135	-1.57282	-0.567565	-0.238505	-2.22782	0.453867	-0.286403	-0.0141604	-1.40756	-1.12783	-0.550532	5	5	5
O43633	Charged multivesicular body protein 2a	CHMP2A	-2.98031	-3.85711	-3.87277	-2.77733	-2.34172	-4.53883	-3.18436	-3.61486	-3.97653	-3.29538	-3.51033	-4.33937	-1.81561	-2.91255	-4.73079	-1.37127	-3.86874	-1.75194	-2.27471	-2.4189	-3.10691	-2.4512	-3.24366	-1.75797	4	4	4
O43674-2;O43674	NADH dehydrogenase [ubiquinone] 1 beta subcomplex subunit 5, mitochondrial	NDUFB5	0.762196	0.401152	0.712862	-0.22337	0.633174	-0.114123	1.50553	0.155352	1.26244	0.691359	0.922318	0.197979	0.583012	-1.53379	0.323335	0.490448	0.901353	-0.121177	0.856996	1.12477	-0.218023	0.375003	0.494091	-0.10272	3	3	3
O43676	NADH dehydrogenase [ubiquinone] 1 beta subcomplex subunit 3	NDUFB3	0.320587	-3.74291	0.672837	-1.95902	-0.275887	-0.944507	-0.656711	-1.47868	-0.976739	0.224749	-1.11622	-0.87081	-0.3527	-1.21612	-2.3986	-2.57805	-0.210691	-1.25871	0.497701	-2.48731	-1.22588	-1.56324	-1.90618	-2.672	5	5	5
O43678;O43678-2	NADH dehydrogenase [ubiquinone] 1 alpha subcomplex subunit 2	NDUFA2	1.77291	1.29374	1.87712	1.64224	1.84319	1.42193	1.92105	0.781361	1.74632	1.95595	0.968411	1.24401	1.0699	1.39788	0.884889	0.023545	1.65289	1.60706	1.93118	1.67104	1.98826	1.37619	1.46296	0.873752	6	6	6
O43681	ATPase ASNA1	ASNA1	2.04092	0.985133	1.94705	1.93572	1.75214	2.05128	1.81179	1.52151	1.7943	1.5617	1.45844	1.74358	1.88844	1.50446	1.68194	1.81784	1.67644	1.55706	1.97244	1.79633	1.08484	1.94954	1.12591	1.84116	15	15	15
O43707;O43707-2	Alpha-actinin-4	ACTN4	1.64414	2.07824	1.82499	1.99929	1.45044	2.67549	1.42391	2.03485	1.58539	1.86491	1.65487	1.39085	0.722501	2.70966	1.65085	1.68243	1.11884	2.88168	2.53367	1.97412	2.45734	2.61345	1.82649	2.64947	69	45	44
O43708;O43708-2;O43708-3	Maleylacetoacetate isomerase	GSTZ1	-0.307106	-0.855955	-1.54915	-1.46876	-2.48068	-0.0997584	-2.21869	-0.34724	-1.57437	-4.81864	-0.370298	-0.942078	-2.73954	0.0604404	-1.40216	-0.754351	-3.53646	-1.64202	-3.1317	-3.51854	-1.90074	-2.13791	-1.54865	0.239901	4	4	4
O43747;O43747-2	AP-1 complex subunit gamma-1	AP1G1	0.59366	-0.878415	-0.107418	-0.277709	0.37097	-0.285371	0.37442	0.0179845	0.510079	-0.948939	-0.423666	0.228687	-0.119079	-0.593369	-1.23611	0.464427	0.0991113	-0.818271	1.10067	1.08062	0.612225	0.592247	0.45007	-1.96746	13	13	13
O43759-2;O43759	Synaptogyrin-1	SYNGR1	2.31767	2.18776	2.27231	2.23892	2.76131	1.74053	2.35184	1.68534	2.58276	2.16796	1.88328	1.94338	2.47038	-0.47852	1.68141	2.13527	2.36723	1.68463	2.68649	2.48435	3.12137	1.99921	1.35867	-1.84041	3	3	3
O43761	Synaptogyrin-3	SYNGR3	1.98733	1.46557	1.6113	1.82736	2.29469	1.1201	1.69634	0.705865	1.97896	1.78471	1.4371	1.34739	1.89138	-0.538735	1.4803	1.54964	1.87076	1.51998	1.95862	1.91091	2.38307	1.76892	1.46831	-0.000818436	4	4	4
O43765	Small glutamine-rich tetratricopeptide repeat-containing protein alpha	SGTA	-0.388845	-0.73214	-0.265457	0.450017	0.287675	0.73869	0.12076	0.748999	0.166576	0.711335	0.37437	-0.0813829	0.264626	1.13666	0.349055	0.739945	-0.0308035	0.590196	-0.311894	-0.259102	-0.0439572	0.455211	0.253948	0.143399	7	7	7
O43772	Mitochondrial carnitine/acylcarnitine carrier protein	SLC25A20	-3.74036	-3.24823	-2.02497	-1.97508	-2.89038	-5.44747	-4.19204	-2.18143	-3.04051	-4.26222	-0.950094	-3.26421	-2.80183	-2.92757	-4.09281	-3.96412	-3.94031	-4.06135	-1.8905	-3.49885	-4.75437	-3.74168	-0.649018	-2.21202	3	3	3
O43776	Asparagine--tRNA ligase, cytoplasmic	NARS	0.535934	0.881681	1.29786	-0.866663	0.765154	0.965186	0.765897	1.07059	0.411278	1.53575	1.4513	-0.386911	1.02418	1.19029	1.74588	1.36489	-1.68866	0.131931	1.57527	0.702869	0.481919	0.694397	1.41923	1.2909	14	14	14
O43809	Cleavage and polyadenylation specificity factor subunit 5	NUDT21	-1.23497	-1.73622	-2.7069	-1.58301	-3.49499	-1.41834	-2.23439	-2.2198	-2.51274	-2.80523	-1.58599	-1.46923	-1.87904	-0.932355	-2.21704	-2.92582	-2.06107	-1.19008	-1.95095	-2.85842	-1.82769	-0.88129	-2.64979	-0.502532	5	5	5
O43813	LanC-like protein 1	LANCL1	2.45509	2.06605	2.1084	2.03912	1.66105	2.25774	2.49197	2.69474	1.82096	2.04679	2.14509	2.91716	1.51635	2.98404	2.40878	2.5694	1.84013	1.73412	2.35082	2.10508	1.91222	2.2148	2.55894	2.31916	14	14	14
O43815;O43815-2	Striatin	STRN	-0.989341	-2.11301	-1.98155	-0.253631	-4.42319	-1.69436	-1.87424	-0.752662	-2.34444	-1.4952	-3.39335	-0.355943	-3.48012	-0.0702012	-3.60178	-3.42353	-1.05776	-0.778333	-1.37134	-2.78476	-0.73074	-0.55484	-3.1172	-1.05968	11	11	10
O43837;O43837-2	Isocitrate dehydrogenase [NAD] subunit beta, mitochondrial	IDH3B	2.64149	2.17387	2.65534	2.54468	3.21887	1.53559	2.86653	2.12587	2.78988	2.61745	2.72826	2.43313	2.49419	0.600646	2.77743	1.73948	2.60558	2.30016	2.55019	2.8659	3.57488	2.44132	2.60159	1.20344	17	17	17
O43865	Putative adenosylhomocysteinase 2	AHCYL1	0.204946	1.41481	1.27049	0.949993	1.23133	1.38007	0.950204	1.41203	1.43556	1.36645	1.00778	0.870287	1.93051	0.80075	-1.79383	1.42609	0.0508565	0.583869	0.495425	0.648424	0.43082	1.22848	1.23923	1.24019	29	29	6
O43920	NADH dehydrogenase [ubiquinone] iron-sulfur protein 5	NDUFS5	1.191	0.147514	1.32612	1.13956	1.31492	0.438469	0.596205	0.167487	1.18884	0.814385	0.450241	0.62226	0.86421	-0.768237	0.441398	0.444227	0.696845	0.658045	1.37375	0.955796	1.42921	0.788199	0.88758	-0.371539	6	6	6
O60220	Mitochondrial import inner membrane translocase subunit Tim8 A	TIMM8A	-0.225211	-0.767194	0.0484508	-0.131712	0.445124	-1.06427	0.942928	-0.865714	0.381569	-0.87592	-0.313935	-0.685778	0.263356	-0.458829	-1.31212	-0.0113053	0.412936	-0.52702	-0.0386461	0.0809286	-0.42186	-0.440456	0.341107	-0.504149	7	7	7
O60256-4;O60256-2;O60256;O60256-3	Phosphoribosyl pyrophosphate synthase-associated protein 2	PRPSAP2	0.345614	0.0674066	0.601938	-0.273891	-0.403099	0.180405	-0.0334007	0.82404	0.370302	-0.259681	0.842221	0.0303711	-0.0965279	0.849576	0.0320858	0.0593473	-0.615765	-0.175648	-0.235102	0.21398	0.0823296	-0.263863	1.08124	-0.0615335	11	10	10
O60262	Guanine nucleotide-binding protein G(I)/G(S)/G(O) subunit gamma-7	GNG7	0.41073	1.19839	-0.194725	1.21857	-0.761788	1.05303	-0.506098	-1.15743	-1.39262	0.220227	-1.16902	-0.0844782	-0.146255	-1.34014	-1.09009	-4.38165	0.214581	0.357656	-0.0992641	-0.84232	-0.131471	0.494567	0.0992658	-0.182177	3	3	3
O60268;O60268-3;O60268-2	Uncharacterized protein KIAA0513	KIAA0513	2.10132	1.18323	1.73929	2.022	1.96278	1.43874	1.64845	-0.276634	0.821075	1.33544	0.606627	0.402938	1.4856	-0.0822769	0.616488	0.611762	1.96912	1.69028	2.10026	1.1363	1.97475	2.10497	0.499076	0.773696	15	15	15
O60282;O60282-2	Kinesin heavy chain isoform 5C	KIF5C	0.711665	0.452458	0.330609	0.443098	1.00977	0.310303	0.516472	0.741485	1.23608	0.311641	1.03228	0.6105	0.875203	-0.227097	0.294548	1.14238	0.478826	0.877191	0.438422	0.974685	0.756182	1.19642	1.05102	-0.153466	31	31	19
O60313;O60313-2;O60313-11;O60313-10;O60313-13;O60313-9	Dynamin-like 120 kDa protein, mitochondrial;Dynamin-like 120 kDa protein, form S1	OPA1	3.78584	3.19716	3.53622	3.17419	3.74359	3.32918	3.79247	2.77081	3.25936	3.64909	2.87749	3.33659	3.327	2.1512	2.85651	3.07141	3.63915	3.05062	4.03541	4.00275	3.73883	3.4626	3.3046	2.43454	53	53	53
O60331-4;O60331;O60331-2;O60331-3	Phosphatidylinositol 4-phosphate 5-kinase type-1 gamma	PIP5K1C	0.59434	1.16597	-0.422808	0.418681	1.29542	-0.466903	0.11143	-0.448377	0.544586	0.226083	-0.990728	-0.770742	0.424872	-1.61044	0.0405909	0.686949	0.384147	1.41853	1.547	0.276559	1.20803	1.13844	-0.249391	-0.306108	19	19	16
O60346;O60346-2	PH domain leucine-rich repeat-containing protein phosphatase 1	PHLPP1	-3.25997	-1.09131	-0.673144	-0.88485	-0.864217	-4.69307	-0.624014	-3.03119	-0.0587164	-0.924204	-0.188294	-4.96395	-1.44725	-1.87206	-0.464703	-1.06608	-0.373961	-3.39786	-4.08594	-0.193663	-1.0727	-4.90523	-3.063	-2.45845	2	2	2
O60493;O60493-4;O60493-2	Sorting nexin-3	SNX3	0.700114	-0.678407	0.750023	0.625537	0.780511	0.377542	0.196618	0.165464	-0.0963857	0.68222	-0.263473	0.0159904	0.198969	0.422173	-0.00579582	0.639028	0.234799	0.899749	0.262905	-0.262002	0.584957	0.495409	0.246273	-2.69428	9	9	7
O60502;O60502-4;O60502-2	Protein O-GlcNAcase	MGEA5	1.18273	1.82217	1.65813	1.42455	1.35498	1.13866	1.79882	1.15363	1.80621	1.89796	0.573356	2.31511	2.24024	1.26217	0.516093	0.470455	1.50058	0.653755	1.46679	1.95026	1.44198	1.11828	0.750918	1.54793	19	19	19
O60506-3;O60506;O60506-4;O60506-2;O60506-5	Heterogeneous nuclear ribonucleoprotein Q	SYNCRIP	0.351177	-0.667327	0.186621	0.119976	-0.339811	-0.700531	-0.685275	-1.15434	-1.63282	-0.402507	-3.32844	-0.831879	-0.560631	-2.78476	0.55103	0.0281702	-1.32712	-0.394885	-0.7926	-0.916358	0.120459	0.401017	-0.487569	-2.32705	11	6	6
O60547-2;O60547	GDP-mannose 4,6 dehydratase	GMDS	-1.21476	-1.61518	-1.19323	-2.71058	-1.66419	-3.85329	-0.103701	-2.96812	-2.7415	-0.608168	-1.53501	-3.52961	-1.70282	-3.291	-3.27015	-3.53149	-3.62339	-2.24113	-1.87522	-0.220025	-2.44632	-2.7545	-3.16656	-2.01521	8	8	8
O60641-4;O60641;O60641-3	Clathrin coat assembly protein AP180	SNAP91	3.36156	3.60862	3.30278	3.38628	3.9953	3.55241	3.41764	3.64285	3.32958	3.458	2.55373	3.39272	3.71446	2.6869	2.92266	3.44801	3.82336	3.30149	4.07961	3.80958	3.9428	3.97566	3.18937	3.08039	16	16	14
O60664;O60664-4;O60664-3	Perilipin-3	PLIN3	-2.44576	-0.31146	-0.143188	-0.667971	-1.32141	1.0854	-0.247534	2.18435	0.362738	-1.55284	1.21417	0.423506	-0.844185	2.38703	-0.851566	0.406951	-3.05097	0.215884	-1.42259	-2.00489	-3.08874	-0.0362365	0.186702	1.22994	18	18	18
O60684;O15131	Importin subunit alpha-7;Importin subunit alpha-6	KPNA6;KPNA5	-4.40383	-2.15637	-3.47103	-3.09418	-2.93275	-3.74833	-3.31983	-4.72746	-3.3847	-3.17069	-1.86712	-3.98442	-3.68654	-2.64958	-2.28865	-3.32744	-3.27206	-3.77824	-3.38468	-3.85662	-3.16518	-2.69396	-3.92526	-1.58017	11	11	6
O60716;O60716-2;O60716-4;O60716-6;O60716-3;O60716-5;O60716-7;O60716-8;O60716-17;O60716-9;O60716-10;O60716-12;O60716-14;O60716-11;O60716-13;O60716-15;O60716-18;O60716-16;O60716-20;O60716-22;O60716-19;O60716-21;O60716-23;O60716-24;O60716-31;O60716-25;O60716-26;O60716-28;O60716-30;O60716-27;O60716-29;O60716-32	Catenin delta-1	CTNND1	-1.60893	-3.03622	-1.59611	-0.464491	-1.14536	-1.1233	-0.640674	-1.73335	-2.71854	-1.13973	-0.472623	-0.529969	-1.88427	-1.16363	-1.42696	-1.53858	-0.749114	-1.15667	-0.0837912	-1.44557	-0.158665	-2.83295	-1.79275	-1.48004	11	11	11
O60749;O60749-2	Sorting nexin-2	SNX2	-0.628888	-2.29831	-0.182085	-1.10634	-0.28987	-0.103202	-0.698643	-1.16348	-1.97292	-0.182995	-0.569991	-0.30724	-0.427237	0.0739646	-0.838512	-0.872129	-2.36403	0.152059	-0.672768	-1.36709	-0.735875	-0.38611	-1.64431	-0.518097	14	12	12
O60763;O60763-2	General vesicular transport factor p115	USO1	-1.85776	-1.12548	-1.08224	-0.158023	-0.21251	-0.325993	0.156247	-1.18407	-0.146394	-0.31269	-1.20439	0.053974	-0.159381	-0.338002	-1.43584	0.013826	-0.170058	-1.45962	0.219216	0.0341853	-0.0774712	-1.24804	-0.272079	-0.848651	14	14	14
O60784;O60784-2;O60784-4;O60784-3	Target of Myb protein 1	TOM1	1.96856	1.17568	1.09765	1.80836	1.55175	1.4635	1.16696	0.602726	1.36483	1.1977	-0.498425	1.55196	1.45574	1.02748	0.593443	0.692649	1.4869	1.99135	1.50787	1.23709	1.23939	1.39877	1.45638	0.451432	16	16	16
Q99879;Q99877;Q93079;Q5QNW6;P62807;P58876;P57053;O60814;Q5QNW6-2;Q99880	Histone H2B type 1-M;Histone H2B type 1-N;Histone H2B type 1-H;Histone H2B type 2-F;Histone H2B type 1-C/E/F/G/I;Histone H2B type 1-D;Histone H2B type F-S;Histone H2B type 1-K;Histone H2B type 1-L	HIST1H2BM;HIST1H2BN;HIST1H2BH;HIST2H2BF;HIST1H2BC;HIST1H2BD;H2BFS;HIST1H2BK;HIST1H2BL	0.525854	0.313864	0.950097	0.733206	1.16175	0.361957	0.419785	0.4992	0.242478	0.379441	0.934181	1.05124	0.142122	0.653259	0.403089	0.124504	0.286204	0.73737	0.313698	0.063284	1.66466	0.290531	0.609386	0.678413	7	3	3
O60825-2;O60825	6-phosphofructo-2-kinase/fructose-2,6-bisphosphatase 2;6-phosphofructo-2-kinase;Fructose-2,6-bisphosphatase	PFKFB2	-2.80095	-3.98071	-2.34486	-1.99099	-1.63478	-1.84249	-3.74982	0.641527	-1.47843	-1.48559	0.265293	0.453712	-1.82461	0.015764	-0.0157208	-4.20836	-4.35175	-2.33101	-3.09767	-0.605825	-4.28055	-2.62569	-3.16349	0.101444	14	14	14
O60831	PRA1 family protein 2	PRAF2	-0.0365451	0.0661105	-0.383549	-0.291381	-0.74903	-0.400752	0.00401239	-0.280984	-0.0515298	-0.259145	-0.147366	-0.61659	-0.34517	-1.93157	-0.977494	-0.228433	-0.104512	-0.567673	-0.422099	0.0139844	-0.574325	0.300152	-0.18602	-0.0625174	2	2	2
O60861-2;O60861-1;O60861-4;O60861	Growth arrest-specific protein 7	GAS7	0.276757	-0.0596063	-0.52523	0.375821	0.467505	-0.560203	0.152623	0.0405778	0.274805	0.0400863	-0.579838	-1.54399	-0.231181	-0.980015	-0.479907	0.955683	0.363096	0.910083	0.987314	-2.03791	0.860617	0.947362	-1.84938	-1.02344	11	11	11
O60869-2;O60869-3;O60869	Endothelial differentiation-related factor 1	EDF1	-1.77555	-2.39627	-2.53011	-0.73123	-2.17584	-2.79226	-1.38307	-1.26101	-2.16085	-2.53878	-1.45451	-1.59597	-2.98253	-2.05676	-1.55561	-2.54769	-2.68249	-1.25703	-2.68491	-1.99893	-1.29275	-2.40307	-1.54409	-1.29028	3	3	3
O60884	DnaJ homolog subfamily A member 2	DNAJA2	1.03674	0.951761	1.30643	1.27884	-2.53452	0.811188	1.29996	0.649205	0.678036	-0.971351	0.889884	-0.0604303	0.341022	1.08287	0.118727	0.380089	1.61955	0.917139	1.34884	1.30377	1.0356	1.11428	0.987358	0.609459	7	7	7
O60888-3;O60888;O60888-2	Protein CutA	CUTA	1.81383	2.21646	2.33317	1.90832	0.89402	1.97557	2.29362	1.60144	1.51454	2.38792	0.963742	2.0994	1.11521	2.92239	2.01393	2.05651	1.41962	2.30869	1.89412	1.78611	1.66368	0.960619	2.12426	1.74241	6	6	6
O60925	Prefoldin subunit 1	PFDN1	-0.631354	-1.39795	-1.29932	0.307111	-0.178761	-1.27401	-0.493609	0.526882	-0.519985	-0.48855	-0.82323	0.0262232	-0.324836	-0.209719	-1.11195	-0.318199	-3.72237	-2.25102	0.364394	-0.504203	0.412905	0.602038	-0.679365	0.140795	6	6	6
O60936;O60936-1;O60936-3	Nucleolar protein 3	NOL3	-3.16838	-1.47029	-2.10942	-1.39632	-2.33878	-1.31174	-0.802796	-1.29962	-4.39228	-1.32888	-1.16795	-2.79898	-2.00882	-0.547725	-4.39666	-2.6669	-1.6185	-1.81468	-1.90594	-3.07024	-2.47133	-2.94743	-2.62821	-3.1112	3	3	3
O60939	Sodium channel subunit beta-2	SCN2B	-4.71811	-2.27121	-2.66413	-2.12865	-3.53724	-2.19602	-2.90073	-2.77362	-0.379156	-0.996041	-2.97318	-3.22816	-3.46745	-2.99953	-0.373511	-3.83505	-0.869367	-3.81396	-3.22299	-1.73466	-2.70661	-1.42191	-2.28126	-1.63441	5	5	5
O75044;P0DMP2;P0DJJ0	SLIT-ROBO Rho GTPase-activating protein 2;SLIT-ROBO Rho GTPase-activating protein 2B;SLIT-ROBO Rho GTPase-activating protein 2C	SRGAP2;SRGAP2B;SRGAP2C	-0.499618	-3.82336	-1.34376	-3.48136	-2.42671	-1.69103	-2.11131	-3.66522	-4.64024	-2.61934	-2.93955	-1.32163	-1.19272	-1.0065	-2.39287	-0.310713	-2.48969	-1.1595	-3.47411	-2.13229	-0.951443	-0.703058	-5.0056	-3.19103	12	12	10
O75061-4;O75061;O75061-2;O75061-3	Putative tyrosine-protein phosphatase auxilin	DNAJC6	2.5662	2.23305	2.13246	2.70047	3.07597	2.2083	2.48792	2.52611	2.21051	2.44431	1.59961	2.87866	2.70763	1.37936	2.28042	2.26145	2.57902	1.97198	2.68464	2.58665	2.93154	2.81583	2.55898	1.24282	25	25	25
O75077;O75077-2;O75077-3	Disintegrin and metalloproteinase domain-containing protein 23	ADAM23	-1.93539	-0.557809	-1.23255	-0.213466	-2.06721	-0.196869	-0.537274	-1.84643	-0.954174	-0.905091	-3.13752	-0.437614	-2.87255	-0.870854	-0.671784	-1.48141	-1.70464	-1.60878	-0.271537	-0.427028	-0.701493	-1.02544	-0.510127	-0.131464	5	5	5
O75078;O75078-2	Disintegrin and metalloproteinase domain-containing protein 11	ADAM11	-3.10011	-1.19258	-3.91064	-2.54814	-2.4248	-2.44522	-2.00703	-2.35504	-2.33098	-2.71846	-4.02172	-2.21453	-3.60728	-2.55566	-2.06334	-0.69152	-1.42583	-2.30985	-2.4207	-2.87935	-1.44001	-2.50728	-4.09485	-2.65823	3	3	3
O75083;O75083-3	WD repeat-containing protein 1	WDR1	3.92476	4.17791	4.30783	3.71718	4.07976	3.72392	4.53349	4.0969	4.31446	4.07906	4.38984	3.98015	4.53359	3.79103	4.10754	3.98087	3.67592	3.85616	4.01294	4.05896	3.76171	3.88937	3.83693	4.05607	34	34	34
O75110;O75110-2	Probable phospholipid-transporting ATPase IIA	ATP9A	-1.725	-1.51821	-1.54472	-3.73156	-0.876608	-0.92793	-2.53877	-3.90718	-0.788961	-0.740762	-3.80262	-1.78972	-2.57762	-2.51414	-1.26184	-4.27446	-1.79222	-3.66628	-3.0325	-1.34683	-1.26237	-0.616382	-1.83425	-2.90722	11	11	11
O75116	Rho-associated protein kinase 2	ROCK2	-0.67038	-0.547505	-1.50776	0.385175	0.141524	-0.322965	-2.46811	-0.505296	-0.206795	-1.64174	-1.59003	-0.00263936	-1.04067	-1.6675	-1.02745	0.141267	0.240854	-0.549327	0.204605	0.0943209	0.61732	0.122643	-0.83949	-1.91783	27	27	27
O75122-3;O75122	CLIP-associating protein 2	CLASP2	-0.694333	-0.036236	-0.510564	-0.21152	0.385734	-0.552557	-0.241489	0.365412	-0.382688	-0.493124	-0.479937	-0.122458	-0.659442	-0.185035	-1.32467	-0.840548	-1.68885	-1.25233	-0.314302	0.161383	0.113999	-0.31785	-0.0550573	-0.823599	25	25	21
O75131	Copine-3	CPNE3	0.231884	-0.0134814	-0.123511	1.23596	-0.483269	1.29135	0.68194	1.18549	-1.00793	0.99766	1.18272	1.14814	0.781075	1.00914	0.887694	0.358902	0.182776	-0.846038	-0.0213856	-0.632465	0.658698	-0.0152554	0.325029	1.34618	12	11	11
O75145;O75145-2	Liprin-alpha-3	PPFIA3	1.45797	0.468569	-0.29961	1.30787	1.34111	0.437277	0.85489	0.0882037	0.440886	1.63882	-2.21922	1.6462	0.624478	-1.09094	0.795069	0.774893	1.59769	1.39758	1.16253	1.26383	1.7002	1.51268	0.191954	-1.85677	34	34	30
O75146	Huntingtin-interacting protein 1-related protein	HIP1R	-0.863368	-4.05179	-0.795787	-4.04996	-1.24434	-0.330503	-2.37361	0.249897	-1.27234	-2.55903	0.691429	-1.43886	-1.31512	-0.0462329	-0.942701	-0.350883	-2.50619	-3.59259	-2.29678	-1.9627	-2.83309	-1.60877	0.179912	-0.241651	12	12	11
O75208;O75208-2	Ubiquinone biosynthesis protein COQ9, mitochondrial	COQ9	-2.1841	-1.65063	-2.49387	-1.95698	-3.77833	-3.44059	-4.11453	-1.95202	-1.62867	-3.08238	-0.859309	-0.15663	-2.53471	-1.37263	-1.42487	-1.33088	-1.43288	-4.02118	-4.01724	-2.56301	-1.22726	-3.57744	-0.893542	-1.50766	4	4	4
O75223;O75223-3	Gamma-glutamylcyclotransferase	GGCT	0.647585	-0.000380089	-0.0338686	0.782241	-0.0573568	0.347796	-0.0137783	-0.103177	0.216988	0.442601	0.277541	-0.678215	-0.0541743	0.453563	0.000213973	0.608611	0.156913	0.817036	0.841082	0.123282	0.188396	-1.12003	0.0671867	0.587052	7	7	7
O75251-2;O75251	NADH dehydrogenase [ubiquinone] iron-sulfur protein 7, mitochondrial	NDUFS7	1.38353	0.616456	1.6826	1.33375	0.847149	-0.111487	0.731309	0.59037	1.4642	0.850046	1.30171	0.131252	0.884135	-1.27366	1.03251	0.821352	1.08172	0.598286	1.31683	1.15908	0.863854	0.820549	0.24814	0.0886438	8	8	8
O75306;O75306-2	NADH dehydrogenase [ubiquinone] iron-sulfur protein 2, mitochondrial	NDUFS2	1.83815	1.59314	2.26087	1.05345	1.64834	1.32586	2.48304	1.16054	1.81306	0.853333	2.02026	1.68896	2.37749	1.44455	1.90855	1.28345	2.26085	-1.93885	2.65567	2.29058	2.06887	1.40864	2.20798	1.58665	20	20	20
O75323;O75323-2	Protein NipSnap homolog 2	GBAS	1.91581	1.68283	2.60757	2.39912	2.46891	1.41216	2.5538	1.19161	2.64966	2.47603	2.54797	1.93289	2.42586	0.525139	2.15199	2.03036	2.18702	1.93931	2.00807	2.37327	2.23611	1.78943	2.53105	1.67304	11	11	11
O75334-2;O75334-4;O75334-3;O75334;O75334-5;O75334-6;O75334-7	Liprin-alpha-2	PPFIA2	-0.264822	-1.20416	0.0192853	-0.589601	-0.593037	-1.02778	-0.367653	-1.15522	-0.508361	-1.51698	-0.787384	0.038771	-0.74112	-2.90065	-1.07357	-0.199913	-0.556067	-0.287337	-0.304431	-1.45215	0.177562	-0.401362	-0.766899	-1.74359	17	15	9
O75340;O75340-2	Programmed cell death protein 6	PDCD6	2.06117	2.08807	2.05254	1.78146	1.57757	2.25376	2.44749	2.46844	2.02131	2.07545	1.93666	2.17691	1.94563	2.78288	2.09958	2.53941	2.21433	1.90264	2.40465	2.05589	1.98913	2.19873	2.09994	2.40994	10	10	10
O75347;O75347-2	Tubulin-specific chaperone A	TBCA	1.54664	1.88864	1.48892	1.60949	2.17289	1.71818	2.39507	2.19204	1.65918	1.17512	2.17359	2.49668	2.49062	2.8585	1.97233	2.52891	1.77727	2.2733	0.789372	1.25194	1.4981	2.19563	2.04586	1.91779	6	6	6
O75348	V-type proton ATPase subunit G 1	ATP6V1G1	0.116637	-1.26928	-0.115383	-0.498994	-0.121114	-1.0816	-0.49959	-1.41938	-3.2598	-0.444295	-1.49759	-0.687214	-0.649867	-2.20639	-0.456043	-0.886778	-2.47316	-0.0350459	-0.886072	-0.746488	-1.13469	-2.45403	0.20415	-3.43198	5	3	3
O75363;O75363-2	Breast carcinoma-amplified sequence 1	BCAS1	-2.76607	-1.05448	-1.54398	-0.979635	-0.656008	0.780528	-1.60677	0.369915	-2.49576	-3.64131	-1.09177	-0.0282596	-1.35439	1.5464	-0.407443	-1.81879	-1.45652	-3.09114	-3.76076	-0.956751	-2.89921	-0.206561	-0.379578	0.350437	10	10	10
O75368	SH3 domain-binding glutamic acid-rich-like protein	SH3BGRL	-2.94728	-1.78647	-2.52172	-2.55409	-3.80465	-0.710706	-3.28895	-0.63849	-2.12817	-1.10849	-1.35368	-1.68802	-2.42745	-2.86208	-1.59112	-3.42322	-3.01749	-2.14244	-2.20989	-2.10519	-0.503847	-2.2296	-1.54436	-1.78037	4	4	4
O75380	NADH dehydrogenase [ubiquinone] iron-sulfur protein 6, mitochondrial	NDUFS6	0.844001	0.414782	0.452972	0.933479	0.500107	0.179839	0.837792	0.0851942	0.420453	0.0893089	-0.868502	-0.237527	0.0947858	0.131989	0.269044	0.589441	0.277678	1.14506	0.366073	0.249108	1.58968	0.0891867	0.215505	0.137316	4	4	4
O75382-2;O75382;O75382-4;O75382-3	Tripartite motif-containing protein 3	TRIM3	-1.19834	-2.23847	-2.63365	-1.01005	-0.295089	-3.30503	-1.77668	-0.819852	-3.60754	-2.1625	-2.2981	-0.580444	-2.06601	-2.9235	-0.713776	-1.42147	-0.0791852	-0.87952	-1.34725	-0.890405	-0.447171	-0.0919731	-0.242846	-1.49051	16	15	15
O75390	Citrate synthase, mitochondrial	CS	4.81991	4.18875	5.03694	4.67795	4.94093	4.2487	4.84797	4.19586	4.70678	4.53631	4.81298	4.71154	4.7302	3.26684	4.43453	4.25038	4.55128	3.79052	4.95032	4.85289	4.92937	4.45494	5.03402	3.7934	23	23	23
O75396	Vesicle-trafficking protein SEC22b	SEC22B	-0.560632	-1.0153	-0.683586	-2.16871	0.40103	-0.395372	-0.867451	-1.27647	-0.0889178	-2.05882	0.179348	-0.948585	-0.211595	-2.43767	0.504227	-0.163695	0.127113	-1.01848	-0.459451	-0.228757	-0.117783	-0.000965076	-0.548172	0.0772496	8	8	8
O75410-9;O75410;O75410-2;O75410-3;O75410-7;O75410-10;O75410-6;O75410-5;O75410-4	Transforming acidic coiled-coil-containing protein 1	TACC1	-2.52932	-3.34586	-5.02101	-3.53847	-4.06655	-4.01543	-3.43666	-4.14244	-2.96299	-4.71027	-2.40597	-5.18724	-3.83921	-0.328797	-3.98621	-2.66324	-3.60672	-3.40637	-3.24878	-4.39417	-3.52542	-3.48527	-3.29018	-2.36089	6	6	6
O75431-2;O75431	Metaxin-2	MTX2	-0.919214	-0.937716	-0.787265	-0.508548	-0.500777	-0.744362	-0.31891	-1.34335	-0.855258	0.197546	-0.825146	-0.63527	-0.801942	-1.74933	-1.45842	-2.75028	-1.62783	-0.145248	-0.214219	-0.760716	-0.473122	-0.82773	-0.751735	-2.12217	7	7	7
O75436	Vacuolar protein sorting-associated protein 26A	VPS26A	-0.479871	-0.122329	-0.26133	-1.51449	-0.407677	-0.571278	-0.593044	-1.35457	-2.40668	-0.725416	-1.23752	-2.40424	0.328109	-0.486628	-1.1535	-0.836803	-0.171084	-0.762313	-0.299341	-0.266732	-0.23635	-0.134755	-0.505113	-0.22019	7	7	7
O75438;O75438-2	NADH dehydrogenase [ubiquinone] 1 beta subcomplex subunit 1	NDUFB1	0.972871	0.738903	1.01104	0.948156	1.1122	0.450301	1.17564	0.177391	1.2451	0.797213	1.04385	0.461521	0.863637	0.571689	0.690224	0.372977	0.732261	0.874771	0.990271	1.0419	0.588024	0.95584	0.958417	-0.197065	3	3	3
O75439	Mitochondrial-processing peptidase subunit beta	PMPCB	-1.49258	-2.61805	-2.89436	-2.49361	-2.59779	-0.613723	-0.834548	-1.25924	-1.52907	-4.68945	-3.16236	-3.48337	-2.18369	-2.40609	-2.49143	-1.86541	-0.357471	-2.58412	-4.76041	-2.95495	-2.34253	-1.95995	-3.29614	-3.02407	9	9	9
O75475;O75475-3;O75475-2	PC4 and SFRS1-interacting protein	PSIP1	-3.06954	-1.56292	-0.67036	-0.106474	-1.04422	-2.72677	-0.330077	-1.40882	-1.21758	-1.82594	-1.87897	-1.55199	-2.05739	-2.37094	-2.91718	-1.57484	-1.36482	-1.25865	-1.32074	-1.25793	-3.21385	-1.23644	-4.99248	-1.29358	7	7	7
O75489	NADH dehydrogenase [ubiquinone] iron-sulfur protein 3, mitochondrial	NDUFS3	3.79826	3.10119	4.03962	3.40257	3.43393	3.35481	3.74129	3.15851	3.56169	3.17058	2.84718	3.37601	3.54023	2.87534	3.45543	3.21622	3.93769	2.79508	3.86331	3.65979	3.66425	2.83477	3.67965	2.78292	19	19	19
O75521-2;O75521	Enoyl-CoA delta isomerase 2, mitochondrial	ECI2	-1.62113	-3.23774	-0.386603	-3.19195	-2.40392	-3.04675	-0.926572	-1.09975	-1.77974	-1.11634	-0.567371	-2.77002	-1.91802	-1.80847	-1.13872	-0.712204	-1.7289	-1.64778	-0.33015	-1.00185	-3.16155	-1.51953	-0.468333	-0.698145	8	8	8
O75531	Barrier-to-autointegration factor;Barrier-to-autointegration factor, N-terminally processed	BANF1	-0.891384	-0.559748	-0.467217	-1.09055	-1.56104	0.143113	-0.799712	-0.0649163	-0.626094	-0.696368	-0.294086	0.128803	-0.545093	0.7961	0.0506208	-0.402345	-1.18071	-0.0628494	-0.498261	-1.19032	-1.70838	-0.513712	-0.494457	0.738638	3	3	3
O75534;O75534-4;O75534-2;O75534-3	Cold shock domain-containing protein E1	CSDE1	-0.0673629	0.344756	-0.747183	-0.176579	-0.864077	0.383225	-0.599311	-0.0224522	-1.25048	-0.46776	0.615294	-0.470971	-0.227995	0.107136	0.144008	-1.06555	0.74614	0.314912	-0.514419	-0.713033	-0.0274137	0.485288	0.172529	-0.332087	17	17	17
O75569-3;O75569-2;O75569	Interferon-inducible double-stranded RNA-dependent protein kinase activator A	PRKRA	0.293106	-0.149232	-1.38249	0.0174189	-0.028813	-1.81544	-2.76258	-0.400101	-0.0123665	-0.865028	-0.434058	-1.67905	-1.04747	-2.8316	-0.818765	-0.749739	-1.14516	0.277127	-0.0751475	-0.375646	0.700383	-0.0317307	-1.35022	-2.73996	7	7	7
O75608-2;O75608	Acyl-protein thioesterase 1	LYPLA1	-3.6548	-3.47812	-4.08994	-1.58739	-3.33124	-4.48914	-4.15292	-2.05946	-2.03848	-4.26459	-2.74143	-4.60265	-2.88638	-1.95386	-3.83874	-1.61606	-4.94919	-1.90781	-4.01104	-4.12467	-3.3563	-4.24677	-1.86341	-3.15538	2	2	2
O75663;O75663-2	TIP41-like protein	TIPRL	-0.389414	-0.721441	-0.999162	-0.603849	0.278704	-0.38609	-1.54752	-4.32295	-5.38511	0.375156	-1.11847	-3.74009	-2.89772	-0.262576	-2.80333	0.0278317	-2.08784	-1.71109	-0.200633	-1.17738	-0.781368	-0.424428	-1.93719	-0.120678	7	7	7
O75689;O75689-3;O75689-2	Arf-GAP with dual PH domain-containing protein 1	ADAP1	-0.286816	-0.598446	-1.38693	0.135467	-0.463265	-0.169783	-2.36586	-0.22449	-2.10944	-1.13455	-0.481214	0.605052	-1.12878	-2.46994	-3.7437	-0.586279	0.0132614	0.114333	0.459127	-0.533241	0.421363	-2.29493	-0.746653	-0.808647	7	7	7
O75746;O75746-2	Calcium-binding mitochondrial carrier protein Aralar1	SLC25A12	3.27351	3.1675	3.46936	3.09487	2.83623	3.31389	3.71869	2.54635	3.80906	3.42717	3.01902	3.18159	3.67692	2.02321	3.11131	2.7823	3.45958	2.67741	3.57882	3.64909	2.48271	3.50741	3.60663	2.10609	34	34	27
O75781	Paralemmin-1	PALM	0.63061	0.163849	0.385063	0.865605	0.797071	0.32908	0.670901	-0.87063	0.118046	0.0735786	0.831259	0.0892484	0.252761	0.370792	0.208581	-0.618728	0.156913	-0.859031	-0.64166	-0.030001	0.338881	-0.644124	-0.873003	0.0968554	14	14	3
O75787-2;O75787	Renin receptor	ATP6AP2	-0.29836	-1.19087	-1.0009	-0.258156	0.110502	-1.62934	-1.13417	-1.64308	-0.556229	-1.15311	-1.19811	-1.7258	-0.947776	-3.62379	-1.41419	-1.45331	-0.682375	-1.19329	-0.631448	-1.17499	0.130305	-1.05496	-1.22911	-2.78434	2	2	2
O75822;O75822-3;O75822-2	Eukaryotic translation initiation factor 3 subunit J	EIF3J	-0.918314	-2.7155	-5.19893	-2.04198	-3.84117	-0.689698	-5.30108	-1.33997	-2.11974	-1.87381	-3.24418	-4.38545	-4.28699	-0.284466	-3.31793	-0.984632	-1.73838	-0.893602	-0.880855	-1.58395	-1.49689	-0.773019	-3.85322	-2.05541	5	5	5
O75828	Carbonyl reductase [NADPH] 3	CBR3	1.18596	2.60536	1.04996	1.27835	-1.0212	2.03426	1.31582	2.91259	2.54281	0.634665	2.29598	1.7983	1.75845	3.77887	2.08528	1.70408	0.925752	1.37464	0.964372	1.48468	1.29975	1.1978	2.61896	2.71799	10	8	8
O75832	26S proteasome non-ATPase regulatory subunit 10	PSMD10	-2.77811	-1.03594	-2.9887	-2.28789	-3.9867	-0.784138	-3.26749	-3.81724	-2.4585	-1.28644	-2.49426	-0.784767	-3.29349	0.0323061	-1.0582	-1.24692	-4.75045	-3.56969	-4.19037	-4.66294	-3.03257	-4.45787	-0.646469	-0.591363	4	4	4
O75874	Isocitrate dehydrogenase [NADP] cytoplasmic	IDH1	1.35828	2.0593	2.06026	1.74899	0.868448	2.09125	1.93105	2.37174	1.79073	1.5658	1.99055	1.81536	2.08117	2.8302	2.21099	1.87617	1.21896	1.92478	1.07106	1.60547	1.54512	1.82027	2.44103	2.40614	18	17	17
O75891;O75891-3;O75891-2	Cytosolic 10-formyltetrahydrofolate dehydrogenase	ALDH1L1	3.87713	3.20344	3.24185	2.36988	3.31374	3.73887	3.06856	2.62196	3.9559	3.49373	3.37769	3.41765	3.22791	3.32415	3.74691	2.95217	2.98979	3.35025	3.6183	3.53798	3.06342	3.62618	3.4518	3.49412	44	44	41
O75914-2;O75914;O75914-4;O75914-3	Serine/threonine-protein kinase PAK 3	PAK3	-0.0182615	0.333979	0.685135	-0.164357	0.0255961	-1.02994	0.407079	-0.186357	0.694568	0.483283	0.361797	-0.725932	0.743949	-0.287121	-0.0975162	0.140289	0.551544	0.509783	0.0739689	0.339524	-0.849082	-0.300956	0.18706	-1.01026	20	8	8
O75915	PRA1 family protein 3	ARL6IP5	0.210509	0.417967	-1.59179	-0.173646	0.954112	0.959448	0.502795	0.814277	-1.83197	0.452668	0.619287	0.76922	-0.776036	-0.512008	0.673604	0.255001	0.836562	0.0240549	0.391521	0.933603	1.05461	0.673374	0.263164	0.0173996	6	6	6
O75935-3;O75935;O75935-2	Dynactin subunit 3	DCTN3	-1.17681	-2.77108	-0.652014	-1.57946	0.898721	-0.199356	-1.00654	-1.09332	-1.93357	0.364697	-1.09919	-1.436	-1.17278	0.123413	-2.63377	-1.53101	-1.00335	-1.10366	-1.00311	-1.99049	0.878678	-0.213212	-1.3354	-0.59586	7	7	7
O75936	Gamma-butyrobetaine dioxygenase	BBOX1	-0.746361	-1.41711	-0.591856	-2.04441	-2.35823	-1.66069	-3.06603	-0.461221	-0.401362	-2.22163	0.810513	-0.364766	-0.547451	-1.97905	0.53392	-0.508805	-2.09616	-0.645174	-3.03914	-2.0898	-2.81838	-1.95475	-1.40441	-0.0645554	9	9	9
O75947;O75947-2	ATP synthase subunit d, mitochondrial	ATP5H	3.98386	3.05544	3.96165	3.63925	3.93597	3.72955	4.07553	2.96862	3.78293	3.81137	3.53801	3.71226	4.23408	3.31518	3.31915	3.35029	4.06213	3.28853	3.94923	3.96569	4.03086	2.98822	4.20312	2.98702	17	17	17
O75955;O75955-2	Flotillin-1	FLOT1	2.38667	2.94083	2.17087	3.25155	3.01691	2.69863	2.35208	2.10643	2.13971	3.33502	2.37951	2.78096	2.05871	-0.715216	2.16878	2.20529	2.93434	2.21981	3.0088	2.43617	3.10035	2.58223	1.77303	1.22197	26	26	26
O75962-5;O75962-2;O75962-4;O75962	Triple functional domain protein	TRIO	-1.30561	-2.67065	-2.71856	-2.40747	-0.239076	-3.87192	-1.23064	-2.28876	-2.34187	-3.07147	-1.82717	-2.34989	-3.25417	-2.78554	-1.28298	-1.90479	-1.3293	-3.28012	-0.589208	-0.936417	-1.45709	-0.794572	-3.39466	-2.95858	15	15	12
O75964	ATP synthase subunit g, mitochondrial	ATP5L	3.18889	2.64677	3.12499	2.91241	3.46611	2.75493	3.46127	2.30328	3.37463	3.31462	3.15856	3.13675	3.57964	2.73968	3.09999	3.15369	3.07884	2.63778	3.46241	3.53965	3.06955	3.09748	3.28701	2.75726	5	5	5
O76041-2	Nebulette	NEBL	0.310591	0.418321	-0.0294158	0.363381	0.392599	0.0483258	-0.140992	0.416122	0.830762	0.77928	0.957011	0.196428	-0.301527	-0.318554	-0.531882	-3.06492	-0.579573	-0.109902	-0.0962543	-0.0283516	0.198052	-0.191362	0.38496	0.805027	9	9	6
O76054;O76054-5;O76054-4	SEC14-like protein 2	SEC14L2	1.80475	1.41546	1.11632	1.57113	1.77962	1.86627	1.33672	1.68995	1.87745	1.88779	1.85107	1.91896	1.70463	1.88173	2.05003	1.74486	0.443944	1.50722	-0.0557328	1.53614	1.52163	1.7765	2.65444	2.01373	17	17	17
O76070	Gamma-synuclein	SNCG	4.06937	3.74936	3.32663	4.20033	4.1781	4.0579	4.53931	3.70253	3.92352	4.16083	4.10965	3.76744	4.02836	4.21802	3.63633	4.0798	3.99292	3.99369	3.95365	4.32269	4.17814	4.36678	3.9778	3.44464	11	11	11
O94760;O94760-2	N(G),N(G)-dimethylarginine dimethylaminohydrolase 1	DDAH1	4.82662	4.98525	5.07807	5.05372	5.10848	5.33144	4.72393	5.87823	5.15782	5.05848	5.24896	5.2472	4.93929	5.54108	5.17334	5.00137	4.79548	4.75981	4.9456	4.83984	5.43936	4.98001	5.35269	5.10259	18	18	17
O94811	Tubulin polymerization-promoting protein	TPPP	4.93912	4.89237	4.4823	4.62512	5.15595	4.80508	4.68232	5.73288	4.14442	4.22731	4.18913	5.47449	4.66989	4.58591	4.81857	5.17406	5.21241	5.08467	5.05103	4.95953	5.44632	5.04015	5.08931	4.70742	15	15	15
O94819	Kelch repeat and BTB domain-containing protein 11	KBTBD11	2.79462	2.85447	2.61249	2.8418	3.5629	2.96114	3.03374	2.97015	3.38439	3.10207	3.43856	3.71181	3.57195	2.9448	2.99115	3.33673	3.01969	3.10162	2.71424	2.9607	2.9664	3.33819	2.58512	3.69403	27	27	27
O94826	Mitochondrial import receptor subunit TOM70	TOMM70A	2.04299	1.82486	2.19471	2.15299	2.3478	2.1388	2.27364	1.71679	1.95227	2.10944	1.82357	1.93809	1.92065	0.752699	2.28805	1.85328	2.46912	0.970229	2.30817	1.77435	2.20945	1.8282	2.64739	1.44504	22	22	22
O94830	Phospholipase DDHD2	DDHD2	-4.03698	-1.90745	-4.2066	-3.17255	-4.11907	-1.93791	-3.48858	-4.06596	-3.68993	-2.77348	-2.9748	-2.76509	-2.76854	-2.35084	-3.82512	-3.52274	-3.16611	-1.46871	-1.00129	-2.7852	-3.56492	-2.35084	-4.00808	5.91211	6	6	6
O94856-9;O94856-4;O94856-12	Neurofascin	NFASC	-0.760077	-0.973906	-1.40258	-0.667088	-0.220921	-1.25734	-0.92142	-1.0221	-0.60574	-0.608698	-0.434173	-1.46535	-1.25558	-1.12724	-0.645568	-0.669988	-0.549695	-0.739295	-1.5455	-1.66144	-0.961553	-0.627595	-0.961657	-0.640717	44	2	2
O94874;O94874-2;O94874-3	E3 UFM1-protein ligase 1	UFL1	-3.65793	-2.12211	-1.40174	-3.31708	-1.27527	-1.46966	-2.02975	-1.61083	-2.10734	-3.81508	-0.480895	-0.283936	-1.4203	-0.764766	-1.36309	-0.394994	-2.82207	-2.86733	-2.2549	-1.49551	-2.91055	-1.62812	-0.95298	-0.647663	11	11	11
O94903	Proline synthase co-transcribed bacterial homolog protein	PROSC	0.577103	1.06525	0.989659	0.893385	0.448253	0.767935	0.823982	1.25424	1.04827	0.240323	0.651244	0.785596	1.1163	1.26909	0.828673	0.22953	0.873321	0.761586	0.571554	0.512279	0.848189	0.939554	0.974391	0.602597	8	8	8
O94905	Erlin-2	ERLIN2	0.476683	1.23802	1.1559	0.0374794	-1.621	1.07463	-0.250887	1.0547	0.267731	-0.305642	1.66376	0.883487	0.750322	2.31181	1.34873	1.11097	0.31563	0.401409	0.136209	-0.302955	-0.576924	0.373022	1.538	2.0268	12	12	12
O94910;O94910-2	Latrophilin-1	LPHN1	-1.03001	-1.49251	-1.90774	-0.1098	-2.67086	-1.29179	-0.939238	-2.79243	-1.18638	-1.99482	-1.75293	-1.56251	-1.68729	-2.52331	-1.91191	-0.931156	-0.00846039	-1.35905	-1.21109	-0.441788	-0.726208	-1.68261	-0.879985	-2.78154	13	13	12
O94919	Endonuclease domain-containing 1 protein	ENDOD1	-0.597863	1.12499	0.673787	-1.89895	-1.62618	0.681077	-0.83169	1.06266	0.0473123	-1.39624	0.724459	1.05841	-1.02183	1.47483	0.0586981	-0.217979	-0.604477	-2.13539	-1.4304	-1.84467	-2.25302	-0.317395	0.174854	1.25455	9	9	9
O94925;O94925-3	Glutaminase kidney isoform, mitochondrial	GLS	4.30746	3.92823	4.4327	4.32496	3.88152	4.12167	4.41759	3.93035	3.91548	4.12255	3.73183	4.60654	4.41994	4.0554	4.2617	3.56245	5.40746	3.61035	4.99629	4.31145	5.06455	3.87066	4.39514	3.72295	35	35	35
O94967-2;O94967;O94967-3;O94967-4	WD repeat-containing protein 47	WDR47	0.0478552	0.852289	0.407904	0.0646785	1.51729	1.25686	1.46067	0.133941	0.989095	0.258744	0.211604	1.31133	1.1697	-0.34742	1.12452	1.27105	1.15905	0.0351719	0.874836	1.55312	1.30698	0.724235	0.402239	0.286305	23	23	23
O94979-6;O94979-3;O94979-10;O94979-4;O94979-9;O94979-2;O94979;O94979-8;O94979-7	Protein transport protein Sec31A	SEC31A	-0.199208	0.0103696	-0.12575	0.345871	0.608579	0.15392	0.10331	0.188908	0.00906145	0.0911131	-0.174763	0.534075	0.28839	-0.346575	0.425359	0.247255	0.207257	0.557846	0.80111	-0.0039351	0.589673	-0.150869	-0.423995	0.117557	17	17	17
O94985-2;O94985	Calsyntenin-1;Soluble Alc-alpha;CTF1-alpha	CLSTN1	-1.65494	-4.30324	-3.60996	-2.56205	-1.11965	-0.967974	-0.249573	-1.24211	-3.75171	-3.55723	-2.72653	-3.0028	-1.46541	-2.90114	-1.75009	-1.44984	-1.16938	-2.37079	-1.76079	-1.68716	-4.34017	0.163349	-2.63375	-1.48825	9	9	9
O95081;O95081-2	Arf-GAP domain and FG repeat-containing protein 2	AGFG2	-3.71016	-2.86699	-4.23214	-4.05086	-4.0471	-4.31749	-4.62004	-2.79018	-2.87434	-3.71071	-2.77317	-4.00876	-2.89866	-2.05309	-3.16827	-1.92086	-3.96453	-3.75127	-4.3104	-2.70618	-4.39836	-3.98148	-3.20856	-1.47901	2	2	2
O95139;O95139-2	NADH dehydrogenase [ubiquinone] 1 beta subcomplex subunit 6	NDUFB6	-2.04257	-3.32081	-2.37229	-1.82962	-2.92385	-1.00586	-0.203982	-3.19008	-3.93972	-2.20737	-0.269874	-0.940343	0.284305	-1.23615	-2.54842	-1.37699	-0.677548	-3.42866	-0.128422	-0.415023	-2.88368	-1.43001	-0.958224	-2.836	3	3	3
O95140	Mitofusin-2	MFN2	-2.51599	-1.78877	-1.60522	-4.09463	-1.33714	-2.90108	-2.06134	-3.25575	-1.46429	-2.86331	-2.69314	-4.21413	-1.80448	-1.82823	-1.86579	-2.03221	-0.90077	-3.94461	0.0536314	-0.792519	-4.85754	-1.35336	-1.17362	-2.2937	14	14	9
O95166;Q9H0R8;Q9H0R8-2	Gamma-aminobutyric acid receptor-associated protein;Gamma-aminobutyric acid receptor-associated protein-like 1	GABARAP;GABARAPL1	-1.2421	-1.32938	-1.30602	-2.25904	-1.02433	-0.921758	-1.60938	-2.15646	-1.0107	-1.19478	-2.37521	-2.68315	-0.836373	-1.76773	-2.21018	-1.67043	-1.57047	-1.6638	-0.987972	-0.764769	-2.37877	-3.43681	-0.352484	-1.14753	2	2	2
O95167	NADH dehydrogenase [ubiquinone] 1 alpha subcomplex subunit 3	NDUFA3	0.44273	-0.0363881	0.240378	0.323466	-0.197523	-0.191759	0.234698	-0.785955	0.255244	0.135677	-0.0060478	0.816512	0.115153	0.116017	-3.61273	-0.0911662	0.326623	0.209883	0.263637	0.475764	-0.0270395	-0.228746	-0.0700263	0.381832	2	2	2
O95168-2;O95168	NADH dehydrogenase [ubiquinone] 1 beta subcomplex subunit 4	NDUFB4	1.89132	0.741102	1.70068	1.29717	1.83915	0.636869	1.46729	1.05939	1.35605	0.777609	1.47905	0.933104	1.51829	-0.901467	1.39196	1.29754	1.15987	0.987224	1.29393	1.14141	0.356049	0.817189	1.58931	0.605517	6	6	6
O95169-3;O95169;O95169-2	NADH dehydrogenase [ubiquinone] 1 beta subcomplex subunit 8, mitochondrial	NDUFB8	0.885172	-0.783914	0.639483	0.375607	0.671428	0.168855	1.44406	0.204286	0.993452	0.0475573	0.727687	0.102873	0.357094	-0.00142046	0.641659	0.659783	1.18444	-1.54087	0.656012	0.707546	-0.163976	-0.709256	0.899193	0.131172	7	7	7
O95182	NADH dehydrogenase [ubiquinone] 1 alpha subcomplex subunit 7	NDUFA7	-0.897815	-1.69212	0.376965	-0.629723	1.59672	-2.43407	-1.05647	-1.90208	-0.146261	0.156962	-1.28142	-2.08812	-0.963412	-2.86815	-1.90474	-1.37156	-0.650337	-0.668508	-0.953275	-0.484851	1.59437	-1.33335	-0.716864	-1.75292	4	4	4
O95197-2;O95197;O95197-7	Reticulon-3	RTN3	0.276583	0.824854	-1.82338	0.141175	-0.504612	-0.470257	-1.57528	-1.31285	-0.516738	0.34696	-2.33223	0.0748918	-0.485546	-1.74514	-1.02036	-0.32161	-0.627945	-1.01478	0.19787	-0.435075	0.752595	0.654049	-2.49976	-2.78073	18	18	14
O95202	LETM1 and EF-hand domain-containing protein 1, mitochondrial	LETM1	1.11691	-0.24057	1.78912	0.186391	-0.36276	-0.155769	1.14752	0.0652748	0.965659	0.00593864	1.2914	0.318319	1.0493	-1.65915	0.364711	0.675615	1.72668	-3.70254	0.840857	1.04942	0.516442	-0.404915	0.659002	-2.95636	11	11	11
O95219;O95219-2	Sorting nexin-4	SNX4	-0.582983	-2.58043	-1.01628	-0.152853	-0.168698	-1.08124	-0.870814	-0.98636	-1.31128	-0.682856	-2.22207	-1.39986	-2.22784	-0.536047	-1.17746	-0.819443	-2.6689	-0.613089	-0.0735548	-0.712594	0.106827	-0.409807	-3.82776	-0.849825	14	14	14
O95248;O95248-5;O95248-4	Myotubularin-related protein 5	SBF1	0.741943	-0.120651	-0.144622	0.181361	0.534317	-1.34395	0.0655196	-0.26586	0.077944	-0.463209	-1.53336	0.823667	-0.153555	-2.19427	-0.465284	-0.193977	0.179827	-0.625948	0.471759	0.0100345	0.238086	0.13519	-3.38087	-2.73018	20	20	20
O95292	Vesicle-associated membrane protein-associated protein B/C	VAPB	1.89707	0.935121	1.82202	1.92673	1.52789	1.50456	1.49344	0.733496	1.35218	1.56118	1.26789	1.83409	0.973288	1.9513	1.1042	1.59277	1.85854	0.888791	1.80692	1.67786	1.99852	1.22087	1.32557	1.11951	13	13	12
O95294-4;O95294-3;O95294-2;O95294	RasGAP-activating-like protein 1	RASAL1	0.476514	-1.00782	1.15277	-0.0785477	0.275525	-0.905303	0.505029	-0.897792	0.798999	-0.0028332	-0.0506392	-1.07131	0.428608	-1.49278	-2.19151	0.180483	-2.49728	-0.223017	-0.844953	0.59837	0.546676	0.261377	-2.89652	-3.09335	19	19	19
O95298-2;O95298;E9PQ53	NADH dehydrogenase [ubiquinone] 1 subunit C2;NADH dehydrogenase [ubiquinone] 1 subunit C2, isoform 2	NDUFC2;NDUFC2-KCTD14	-2.6352	-1.37254	-0.932291	-3.8362	-1.63652	-1.41573	-2.50077	-2.91731	-3.12672	-1.3267	-2.26681	-2.14794	-3.17355	-2.43135	-2.97221	-3.39474	-2.31018	-3.0072	-2.61915	-3.32199	-0.830207	-1.27956	-2.54347	-3.05511	4	4	4
O95299;O95299-2	NADH dehydrogenase [ubiquinone] 1 alpha subcomplex subunit 10, mitochondrial	NDUFA10	3.38639	2.76812	3.37062	2.92246	2.35515	2.68831	3.05832	2.69638	2.82761	2.74383	2.89889	3.20994	2.80594	2.11883	2.9125	2.65172	3.322	2.31155	3.46533	3.24138	3.18965	2.6428	3.46786	2.54404	17	17	17
O95319-5;O95319-2;O95319;O95319-4;O95319-3	CUGBP Elav-like family member 2	CELF2	-2.14002	-2.58994	-2.94973	-0.948299	-4.7065	-4.0106	-1.92365	-3.77101	-1.47887	-1.52734	-1.25935	-2.51621	-1.9319	-1.55808	-2.78376	-3.47117	-1.78223	-3.00762	-3.97597	-2.55013	-1.2719	-1.80312	-3.89103	-1.89522	7	7	5
O95336	6-phosphogluconolactonase	PGLS	2.05141	2.47677	1.82617	2.11663	1.66545	2.47768	1.51186	3.16475	2.23667	1.787	2.20729	2.45419	2.30843	2.7043	3.17188	2.68006	1.26171	1.62869	1.71814	1.66004	1.73168	1.78076	2.50213	2.99005	15	15	15
O95352-3;O95352;O95352-2	Ubiquitin-like modifier-activating enzyme ATG7	ATG7	0.0397387	-0.479603	-0.316633	-1.09665	-0.857176	0.332952	-0.18144	0.131154	-0.432951	-0.65464	-0.329296	0.653176	0.0651652	-0.126521	0.205826	-0.274845	0.117952	-1.96965	0.848164	0.210553	0.0378151	-1.08862	0.0320707	-1.54506	16	16	16
O95372	Acyl-protein thioesterase 2	LYPLA2	-0.115312	-1.17557	-0.865522	-0.335149	-0.129523	-0.831711	-1.87355	-0.0922406	-0.26571	-0.70972	-0.276276	-0.514866	-0.0541486	-0.326656	-0.15794	-1.79384	-0.539758	-0.602882	-1.88148	-0.129864	-0.29025	-3.30223	-0.769706	-0.710508	3	3	3
O95373	Importin-7	IPO7	-0.675818	-0.507225	-0.169934	-1.60784	-0.662021	0.104174	-0.00618839	-1.09826	-0.164383	-0.980664	0.469459	-2.07985	0.045289	0.660891	-0.0188898	0.189707	-0.30868	-1.09346	0.0299745	-0.349106	0.0688458	0.261952	-0.466592	-0.304966	12	12	12
O95394;O95394-4;O95394-3	Phosphoacetylglucosamine mutase	PGM3	-0.447298	0.0289921	-0.54409	-1.00042	-1.23185	0.558016	-1.06737	-0.0851184	-0.819113	-4.27477	0.699989	-1.38553	-0.739681	0.648868	-0.888221	-0.548366	-0.872257	-1.34133	-0.703613	-1.25782	-2.97508	-0.0380329	-0.752623	-0.554124	8	8	8
O95433;O95433-2	Activator of 90 kDa heat shock protein ATPase homolog 1	AHSA1	1.03584	0.336952	0.501035	-0.845252	0.468341	1.19137	0.934499	1.24878	-0.205735	0.39206	0.215756	0.86902	0.43007	1.12324	1.03432	1.15581	1.44004	0.71469	1.38924	0.00972445	1.37944	-0.0535187	1.67353	-0.525033	12	12	12
O95502	Neuronal pentraxin receptor	NPTXR	2.33061	1.27221	1.93735	2.02601	2.2098	1.45635	2.64781	0.426676	1.73574	2.59457	-0.614198	-1.1928	1.39042	-1.7797	-0.383042	0.266354	1.00137	0.848974	1.91724	2.54757	2.35083	0.851423	-1.50031	-0.10989	14	14	14
O95563	Mitochondrial pyruvate carrier 2	MPC2	-0.378721	-0.320976	-0.285441	-0.58013	-0.751495	-1.18986	-0.45475	-0.482669	0.0808508	0.191091	-0.268672	-0.543793	-0.922349	-3.46851	-0.723642	0.0790428	0.0461348	-1.19748	-0.188521	-0.480514	-1.05072	-0.92265	-0.34307	-0.409056	3	3	3
O95571	Persulfide dioxygenase ETHE1, mitochondrial	ETHE1	-2.28046	-2.00803	-0.933042	-3.55778	-3.61725	-1.52758	-1.70315	-1.87315	-1.32674	-1.45814	-0.698963	-3.51339	-2.77045	-0.844791	-1.23254	-1.64374	-1.08391	-3.27964	-3.68693	-3.63864	-2.83661	-1.32507	-0.917621	-1.29007	4	4	4
O95573	Long-chain-fatty-acid--CoA ligase 3	ACSL3	-0.981722	-1.51379	-1.85604	-1.23868	-0.767245	-2.1133	-1.77969	-0.298797	-2.54841	-0.61655	-0.655942	-1.72776	-2.13214	-2.40091	-1.36482	-2.54185	-1.29676	-1.71606	-0.602357	-1.59084	-2.80061	-1.95898	-1.56775	-2.38628	13	13	10
O95630	STAM-binding protein	STAMBP	-3.54774	-3.74586	-5.01641	-2.31744	-2.88817	-1.07758	-2.41239	-0.849012	-3.67487	-4.03027	-3.75319	-1.86148	-3.62123	-1.02979	-3.02304	-1.67725	-2.73564	-3.53045	-3.7151	-3.51596	-3.93044	-2.83257	-3.73715	-1.62861	5	5	5
O95670	V-type proton ATPase subunit G 2	ATP6V1G2	2.32458	1.80091	1.9052	2.24865	2.53047	2.09943	2.2211	2.34066	2.25019	2.20781	2.03826	2.29544	1.71442	0.85011	2.27948	2.27897	2.39818	2.16985	2.25682	2.48807	3.14117	2.41596	1.3056	1.48429	10	10	8
O95671;O95671-2;O95671-3	N-acetylserotonin O-methyltransferase-like protein	ASMTL	-1.3523	-0.897655	-1.61208	-3.53988	-1.91128	-1.08728	-3.89527	-1.96123	-1.26716	-0.95001	0.757521	-3.15417	-1.84485	-0.212222	-1.18782	-2.10423	-5.24714	-4.34372	-3.27115	-0.887521	-4.32564	-1.49999	-2.77217	-3.571	8	8	8
O95716	Ras-related protein Rab-3D	RAB3D	1.94387	1.03083	2.09914	1.08417	2.13094	0.38529	1.50421	-0.721485	1.06986	1.63932	0.840405	0.47639	1.89731	-0.825294	0.458492	0.676094	2.06402	0.375733	1.81757	1.78847	2.10749	1.35517	0.300395	-0.442038	7	3	3
O95741;O95741-2	Copine-6	CPNE6	3.59791	3.05756	3.64367	2.87016	3.46501	3.31397	3.34794	3.11426	3.40336	3.47637	3.16509	2.34038	3.70854	2.72886	2.93801	3.00544	2.85359	2.85097	2.66438	3.78633	2.68784	2.83021	2.29521	1.80207	28	28	27
O95757	Heat shock 70 kDa protein 4L	HSPA4L	2.99821	2.60153	3.27484	2.93082	2.83848	2.62488	2.83027	2.55532	3.129	2.70784	2.72068	2.71027	2.79093	2.52774	2.63078	2.92684	2.91473	2.83904	3.09716	3.12491	3.00222	2.82865	3.74899	2.21582	36	31	31
O95777	U6 snRNA-associated Sm-like protein LSm8	LSM8	-2.28953	-2.54149	-2.24778	-2.46921	-5.41299	-2.17674	-3.52	-2.14928	-5.59641	-3.50995	-2.86415	-2.18968	-3.53327	-1.61354	-2.0379	-3.3009	-2.24484	-2.24518	-4.08362	-3.75336	-1.92545	-4.85501	-3.57007	-1.95387	3	3	3
O95782-2;O95782	AP-2 complex subunit alpha-1	AP2A1	4.31811	4.14305	4.32794	4.17666	4.72151	3.77155	4.14047	3.85167	3.96657	4.03699	3.63591	4.23652	4.03333	2.97948	3.64941	4.10062	4.5074	3.22666	4.62787	4.43737	4.79585	4.22854	3.64404	3.08264	55	55	46
O95817	BAG family molecular chaperone regulator 3	BAG3	-0.928335	0.0268351	-0.726244	-1.71998	-1.15081	-1.94377	-2.00141	0.500885	-0.22446	0.0132844	-0.961513	-2.28264	-0.816661	-0.184425	-0.423869	-1.16019	-1.16029	-0.12927	-2.53445	0.020384	-2.34073	-2.52315	0.496826	-0.614312	11	11	11
O95825;O95825-2	Quinone oxidoreductase-like protein 1	CRYZL1	-1.0411	-1.63346	-3.43502	-1.9909	-2.45988	-1.04047	-1.64348	-2.09437	-3.68625	-1.79343	-1.24972	-2.56077	-1.58753	-1.57657	-1.808	-0.808029	-2.60081	-2.38197	-2.66135	-2.80219	-3.75234	-1.98989	-3.59144	-1.00596	8	8	8
O95831-3;O95831;O95831-4	Apoptosis-inducing factor 1, mitochondrial	AIFM1	-0.318326	1.08455	1.46555	1.2103	1.35286	0.457454	1.19908	-0.00204732	1.56241	1.44289	1.00866	0.500475	1.06365	-0.53854	1.05236	0.530144	1.42577	0.357184	1.48141	1.26796	0.639234	1.05863	1.19627	-0.595969	15	15	15
O95847;O95847-2	Mitochondrial uncoupling protein 4	SLC25A27	-4.95368	-3.49502	-3.65697	-2.56018	-2.12113	-2.95013	-3.39141	-2.33876	-3.42274	-2.54027	-3.07895	-2.24355	-4.06444	-2.30568	-3.78274	-3.3579	-3.63451	-3.62757	-1.08712	-1.83791	-2.32696	-3.28639	-2.6439	-2.01083	7	7	7
O95848	Uridine diphosphate glucose pyrophosphatase	NUDT14	-1.88468	-2.72983	-1.5629	-2.23517	-1.84396	-2.06608	-3.69649	-1.62783	-4.43777	-1.62744	-2.83102	-3.02976	-2.46416	-0.410064	-0.669196	-1.66484	-2.88566	-0.208607	-1.53178	-1.88283	-2.85041	-1.79263	-4.0971	-1.16918	5	5	5
O95861-4;O95861;O95861-2;O95861-3	3(2),5-bisphosphate nucleotidase 1	BPNT1	-0.0220107	-0.0944149	0.0831078	0.303064	-0.89807	-0.698651	-0.578615	-0.461092	0.56427	-0.688867	0.0950885	-0.588262	-1.58059	0.498265	0.35027	-1.02831	-1.58414	0.00805378	-1.26053	-0.269046	-1.84271	-1.02606	-0.000378129	-0.525395	12	12	12
O95865	N(G),N(G)-dimethylarginine dimethylaminohydrolase 2	DDAH2	-2.82482	0.999158	0.0626342	-0.531562	-1.09389	1.04151	0.77719	0.198171	-0.0727837	-0.131107	1.11997	-0.05582	0.608725	1.31636	1.27072	0.572872	-2.83628	0.459978	-0.735097	-0.0170852	-1.29304	-0.0369096	-0.108485	1.82594	11	10	10
O95886	Disks large-associated protein 3	DLGAP3	-4.8278	-2.47532	-3.70391	-1.9149	-2.34403	-1.37918	-0.39027	-3.53991	-3.84458	-4.06016	-1.9963	-3.80582	-4.76155	-2.4356	-4.52029	-2.01849	-2.90998	-2.90632	-0.522274	-3.95176	-0.754867	-2.04302	-3.01626	-2.28792	7	7	7
O95970;O95970-3	Leucine-rich glioma-inactivated protein 1	LGI1	0.467362	-0.473788	0.25169	0.386289	0.648627	0.263701	0.811855	-0.00475887	0.0572506	-0.0315938	0.167007	-0.782771	-0.981229	-2.25351	-0.075335	0.684604	0.671811	-0.0666702	0.51984	0.483239	0.515329	0.531379	1.43189	0.231097	11	11	11
O95989	Diphosphoinositol polyphosphate phosphohydrolase 1	NUDT3	0.536739	0.656194	0.30415	0.185968	0.749202	0.387682	0.771053	0.369692	-0.282629	0.560614	-0.174793	0.328253	0.414792	0.553772	-0.539453	-0.423397	0.376133	0.562933	0.628695	0.584174	0.732293	0.819653	0.841796	1.22684	7	7	7
O96000;O96000-2	NADH dehydrogenase [ubiquinone] 1 beta subcomplex subunit 10	NDUFB10	3.24176	2.69534	3.42877	3.0033	3.04638	2.63852	3.11038	2.44068	3.10363	3.20162	2.85249	2.75927	2.65337	2.11362	2.81321	2.86573	3.04824	2.80544	3.59735	3.23881	3.27587	2.62106	2.90435	2.33265	11	11	11
O96007	Molybdopterin synthase catalytic subunit	MOCS2	-2.86778	-2.12521	-1.93551	-3.4791	-2.36459	-2.26895	-2.06741	-2.4303	-3.40828	-2.51744	-0.469654	-4.1748	-1.43263	-1.59143	-1.33884	-2.39655	-2.06548	-1.83912	-4.55044	-2.43773	-2.29101	-1.66389	-1.74301	-0.694595	2	2	2
P00338;P00338-3;P00338-4;P00338-5;P00338-2	L-lactate dehydrogenase A chain	LDHA	5.89824	5.67275	5.78177	5.57557	6.04503	5.42778	5.64505	6.06252	6.00699	5.88815	5.43561	5.91247	5.45911	5.19993	6.21983	5.83622	5.79545	5.48536	6.02323	5.76803	6.09975	5.88302	5.82682	5.53104	31	31	29
P00352	Retinal dehydrogenase 1	ALDH1A1	-0.80554	2.33078	-0.496096	1.88314	-0.169221	2.35896	0.288681	3.43497	-0.111931	0.413403	0.777632	3.14623	-3.1455	4.09702	3.10012	2.47297	1.60903	2.82929	1.31069	1.47585	0.738807	2.59909	2.03863	2.96658	23	20	20
P00367;P00367-3;P00367-2;P49448	Glutamate dehydrogenase 1, mitochondrial;Glutamate dehydrogenase 2, mitochondrial	GLUD1;GLUD2	6.73149	6.93254	7.71427	7.04978	7.01541	6.75599	6.57737	7.44254	7.50394	7.42796	7.32348	7.04728	7.90575	6.24108	7.18448	6.93315	6.99424	6.68747	7.10617	7.2879	6.81042	7.17008	7.83592	6.57498	45	45	45
P00387-2;P00387;P00387-3	NADH-cytochrome b5 reductase 3;NADH-cytochrome b5 reductase 3 membrane-bound form;NADH-cytochrome b5 reductase 3 soluble form	CYB5R3	2.59076	2.1522	2.66022	1.79478	2.14533	2.16818	1.95647	2.38783	2.85099	2.53253	2.88586	2.53998	2.29612	1.1347	2.48711	1.67965	1.95296	1.91115	2.18659	2.42046	2.08701	1.3963	3.00838	2.05725	11	11	11
P00390-2;P00390;P00390-3;P00390-4;P00390-5	Glutathione reductase, mitochondrial	GSR	1.74054	1.71897	2.04655	1.32645	1.22946	1.42601	1.956	1.77009	1.80353	1.54091	1.65876	1.54043	1.85859	1.42911	1.1713	1.84168	1.7403	1.28979	1.53061	2.20195	1.13292	1.13169	2.02031	1.84252	14	14	14
P00403	Cytochrome c oxidase subunit 2	MT-CO2	2.82263	2.6445	3.36663	1.54447	3.30331	3.15807	3.88822	3.34174	3.45157	2.58708	3.23454	3.03827	4.03695	2.32439	3.37399	3.31955	3.71502	-0.496361	3.82459	3.76306	2.42175	2.47046	3.55048	2.79994	7	7	7
P00441	Superoxide dismutase [Cu-Zn]	SOD1	3.78217	4.1006	3.54811	4.1804	3.62267	4.39222	3.51871	4.51865	3.83347	3.74982	4.35139	4.32895	3.63137	4.81108	4.03839	4.33363	3.69513	3.98538	3.48994	3.34525	4.15425	4.24117	4.03788	4.01276	10	10	10
P00450	Ceruloplasmin	CP	-4.22575	-1.39992	-4.25622	-3.44012	-1.59907	-2.4135	0.148791	-2.83929	-2.23616	-3.27081	-2.90842	-4.14261	-0.681274	0.299723	-1.15305	-0.278016	-0.423201	-1.04662	-4.29428	-4.60647	-4.30559	-1.05716	-3.02889	1.35195	13	13	12
P00491	Purine nucleoside phosphorylase	PNP	0.517072	1.09806	1.48221	0.3129	-0.0964491	0.811188	-0.032752	1.68488	1.02762	0.999193	1.85241	1.67728	0.93895	2.21626	1.80302	0.91869	-0.185486	0.321912	-0.771083	-1.53059	-0.181697	0.825796	1.27595	2.57455	11	11	11
P00492	Hypoxanthine-guanine phosphoribosyltransferase	HPRT1	3.80527	3.37904	3.72327	4.08858	4.00421	3.87343	3.98675	4.08299	3.62839	4.08554	2.68987	4.06927	3.54801	3.70741	3.59893	3.69492	4.0604	3.66188	4.20071	4.03999	4.22614	3.7724	3.82888	3.65475	16	16	16
P00505;P00505-2	Aspartate aminotransferase, mitochondrial	GOT2	5.77616	5.57134	5.97649	5.72497	5.5283	5.37208	5.78497	5.41521	5.52034	5.74399	5.6704	6.02201	5.67875	4.69589	5.43202	5.31808	6.18802	5.22063	6.15411	5.84947	6.33867	5.64792	6.05628	5.00415	29	29	29
P00558;P00558-2	Phosphoglycerate kinase 1	PGK1	6.94827	7.03132	6.92375	6.98581	7.19987	6.97235	6.68549	7.28885	6.6551	7.23306	6.80108	7.3542	7.02886	6.87537	6.87532	6.82866	7.037	6.75674	7.12637	7.11261	7.27976	6.9469	6.89031	6.91545	45	45	45
P00568	Adenylate kinase isoenzyme 1	AK1	3.5344	4.02283	3.85414	3.89908	3.73533	3.15355	3.56963	4.56922	3.69072	3.95394	3.59562	4.0735	4.0851	4.16089	3.39511	3.61614	3.44416	3.83985	3.52495	3.81216	3.37849	3.76207	4.32005	4.5456	14	13	13
P00738;P00738-2	Haptoglobin;Haptoglobin alpha chain;Haptoglobin beta chain	HP	-4.0323	3.38369	0.95436	-1.98882	2.05298	2.90044	-2.91207	0.614426	-3.41479	1.76031	1.55463	2.57145	2.47839	5.0142	-2.0111	2.24059	-2.63833	-2.00022	-2.62832	0.957185	-4.16853	-0.929914	1.81609	4.66496	21	21	15
P00915	Carbonic anhydrase 1	CA1	1.44573	0.608971	2.71883	2.69575	2.4392	2.22232	1.3831	0.441395	1.60617	2.04945	3.62644	1.22778	2.4631	3.33102	1.77134	2.86115	2.64438	2.52063	2.04367	1.99703	-0.155572	1.54569	1.05718	4.0341	14	14	14
P00918	Carbonic anhydrase 2	CA2	3.92851	5.03729	4.68133	4.69333	4.05455	5.22658	3.72059	5.78991	4.01948	3.84358	4.86254	5.42002	4.6417	5.75413	4.9146	4.49704	3.96432	4.22951	3.63722	4.04605	3.23009	4.41265	4.88987	5.21086	20	20	20
P00966	Argininosuccinate synthase	ASS1	-1.74223	0.145175	-0.894057	-0.203228	-0.953691	0.0236215	-0.898488	-0.269697	-1.40557	-0.684682	0.517271	1.3755	-1.29654	1.74868	-1.43893	-0.817502	-0.757091	1.06593	-2.39493	-3.43238	-1.5371	-1.4933	1.20737	-2.38773	17	17	17
P01009;P01009-2	Alpha-1-antitrypsin;Short peptide from AAT	SERPINA1	0.564356	1.00316	1.50424	-0.906254	0.579487	0.493352	0.775565	2.18572	-0.753882	0.785837	1.86749	2.70204	0.888228	3.0764	2.38542	2.15757	0.887129	1.0477	-1.54913	-1.15081	-1.38685	-1.62263	0.909157	4.89461	17	17	17
P01011	Alpha-1-antichymotrypsin;Alpha-1-antichymotrypsin His-Pro-less	SERPINA3	-0.137498	1.15668	-0.53476	-0.845995	-0.028602	1.36657	1.23625	0.0207334	-0.0981018	1.35921	0.417883	1.31359	0.747643	3.71691	0.0249404	2.30057	1.01945	1.34937	-0.55069	-1.43469	-3.86692	0.760134	-2.48068	4.1455	20	20	20
P01019	Angiotensinogen;Angiotensin-1;Angiotensin-2;Angiotensin-3;Angiotensin-4;Angiotensin 1-9;Angiotensin 1-7;Angiotensin 1-5;Angiotensin 1-4	AGT	-0.150611	-1.2994	-1.69947	-0.168143	-0.685121	1.07914	1.20464	1.71385	0.199188	-1.63632	-0.194146	1.34938	-0.867487	1.89604	1.66816	1.68416	0.210241	0.0361278	-0.512069	-0.701717	-1.5271	0.465117	-1.35966	2.56534	11	11	11
P01023	Alpha-2-macroglobulin	A2M	2.82954	2.52995	1.3022	0.124568	1.31937	2.84024	2.99998	2.82608	0.0142431	1.5419	2.81584	2.55952	2.69882	4.65571	2.42808	3.89879	2.72231	1.77843	2.30562	1.3953	0.345826	2.92339	0.27488	3.87001	52	52	48
P01024	Complement C3;Complement C3 beta chain;C3-beta-c;Complement C3 alpha chain;C3a anaphylatoxin;Acylation stimulating protein;Complement C3b alpha chain;Complement C3c alpha chain fragment 1;Complement C3dg fragment;Complement C3g fragment;Complement C3d fragment;Complement C3f fragment;Complement C3c alpha chain fragment 2	C3	1.61178	2.46591	0.629314	0.104179	-0.315831	2.72166	2.88754	2.94759	-3.97673	1.62398	1.73398	1.92144	2.98907	3.73592	2.86494	3.65454	1.34032	0.493786	-1.80976	1.83043	-2.83613	1.75082	0.75865	4.28278	60	60	55
P01034	Cystatin-C	CST3	2.10581	1.31007	1.02669	1.6042	1.54549	3.21521	1.75926	3.17537	0.817255	1.07051	1.59952	2.4075	0.968354	2.66919	1.92214	2.52158	1.17428	1.81614	1.27648	2.1425	1.6898	1.84288	1.19832	3.26566	9	9	9
P01116-2;P01116	GTPase KRas;GTPase KRas, N-terminally processed	KRAS	-2.25083	-1.49112	-1.23765	-0.464377	-0.976069	-1.28468	-3.74465	-1.16301	-1.71111	-0.901728	-3.35645	-1.3047	-1.11462	-2.01783	-0.819032	-1.26676	-1.26699	-0.464018	-0.574531	-1.93417	-0.213536	-1.10884	-1.36869	-1.61058	11	5	4
P01213	Proenkephalin-B;Alpha-neoendorphin;Beta-neoendorphin;Big dynorphin;Dynorphin A(1-17);Dynorphin A(1-13);Dynorphin A(1-8);Leu-enkephalin;Rimorphin;Leumorphin	PDYN	0.458337	-5.08788	1.98092	-1.67288	-0.924179	-2.51129	-0.974161	-2.66828	1.58603	1.36518	1.37299	-3.15862	1.09389	-1.2087	-3.95042	-3.18873	-3.78507	-3.95393	-2.91004	-0.311625	-3.58189	-4.89147	-2.46311	-1.07481	6	6	6
P01303	Pro-neuropeptide Y;Neuropeptide Y;C-flanking peptide of NPY	NPY	0.809	-0.858811	0.101195	1.06477	1.54823	-0.553951	1.6383	-3.13144	1.00849	0.852274	0.900864	-3.82436	-0.0798397	-3.10645	-0.447066	-0.152172	-0.120637	0.501334	-0.337479	0.0631348	-0.229078	-0.504735	1.09988	-0.652973	3	3	3
P01834;P0DOX7	Ig kappa chain C region	IGKC	0.538637	2.67477	-0.405492	-3.23115	-0.90008	0.732845	-0.694097	0.339793	-1.03641	1.9278	0.769271	-0.758098	2.31328	1.9361	-0.817965	3.5504	1.94657	1.0304	2.49596	0.457572	0.00583185	2.92714	-0.274045	3.12501	9	9	9
P0DOX5;P01857	Ig gamma-1 chain C region	IGHG1	1.70378	3.7179	1.31574	-0.143676	1.05893	1.55832	1.59723	1.43159	0.836007	2.55613	1.9389	1.08122	2.99462	3.46841	2.02956	4.74409	4.13793	2.23581	3.68098	1.87011	2.54542	3.23928	1.8607	3.98784	17	17	8
P01859	Ig gamma-2 chain C region	IGHG2	-0.054113	1.87534	0.877802	-2.309	-0.210774	-2.13508	-0.0838932	1.90349	-4.06481	1.67428	-0.198263	-0.790941	1.86363	0.942657	0.0325785	1.90085	1.33403	0.977684	-4.59057	1.30057	-1.25383	2.00799	1.1728	0.609729	11	4	3
P01876	Ig alpha-1 chain C region	IGHA1	0.232044	1.509	-1.2022	-3.10813	-0.980717	1.21822	-2.22936	-0.490162	-1.43663	1.87833	0.679224	0.443667	1.04398	2.38055	-0.270051	1.41293	1.61883	0.292129	2.26434	0.0609796	-0.434664	2.22067	-1.03785	2.65575	15	15	9
P02042	Hemoglobin subunit delta	HBD	3.46062	3.04684	3.91654	4.18624	3.5931	3.12283	3.02312	2.40037	2.21705	3.43847	5.02324	3.60706	3.75776	4.64402	2.93677	4.12149	3.78123	3.69431	4.36618	3.33392	2.26586	2.84915	3.59185	5.26778	23	16	16
P02452	Collagen alpha-1(I) chain	COL1A1	-1.63525	-1.9429	-1.38493	-1.57076	-1.90537	-1.93658	-2.93245	-3.80727	-3.9929	-1.42758	-2.45141	-1.77945	-2.38772	0.483869	-3.97638	-2.8018	-0.737415	0.610854	-0.655114	-2.03667	-1.11434	-2.293	-3.84353	0.137526	4	4	4
P02511	Alpha-crystallin B chain	CRYAB	4.75484	6.53108	5.59213	4.77137	3.83279	6.6826	5.48329	7.6868	5.68086	4.49413	6.0975	6.7019	5.36384	7.86465	5.73329	6.28923	5.11618	4.66665	4.18806	4.87337	4.16031	5.64824	6.21745	6.93379	27	27	27
P02545;P02545-2;P02545-6;P02545-3;P02545-5;P02545-4	Prelamin-A/C;Lamin-A/C	LMNA	2.00518	2.75635	2.69766	2.43006	1.80371	3.70707	2.10969	3.9252	2.18226	2.06216	3.07316	3.74529	1.77728	4.74013	2.5967	2.27012	2.17145	3.42896	2.02428	1.7181	2.0762	2.93223	3.1564	3.98638	37	37	37
P02647	Apolipoprotein A-I;Proapolipoprotein A-I;Truncated apolipoprotein A-I	APOA1	2.70655	0.930703	2.09899	-2.23665	0.93121	1.85104	1.20883	1.22047	1.03935	-1.03369	2.45455	2.03329	3.54665	3.04309	-1.15561	1.81315	1.11245	-0.0437493	-0.0899062	1.65033	-4.33619	0.230192	-0.513558	3.61791	24	24	24
P02649	Apolipoprotein E	APOE	3.47976	3.40855	2.98621	3.50328	3.04748	3.07108	3.87526	3.31351	3.23865	2.4485	2.89314	3.37207	3.68463	2.0536	3.18769	3.02985	3.48309	2.47487	3.41722	3.87723	2.77058	3.05803	2.97947	3.94911	21	21	18
P02671;P02671-2	Fibrinogen alpha chain;Fibrinopeptide A;Fibrinogen alpha chain	FGA	-0.929573	1.48327	1.48088	-3.85373	0.956501	1.3266	1.01661	0.5091	-1.75241	2.21227	2.84142	2.60763	2.34534	3.38918	0.391916	2.27379	0.641787	-0.119477	-1.01818	0.795481	-3.1184	0.116064	0.0253696	4.4709	41	41	41
P02675	Fibrinogen beta chain;Fibrinopeptide B;Fibrinogen beta chain	FGB	-2.61008	1.2902	1.03541	-4.13709	-0.280398	0.246354	0.542792	0.28171	-0.54774	1.75022	2.02605	2.46744	2.57718	3.47392	0.729771	2.46152	-0.463364	-4.84398	-2.75395	0.360413	-4.8548	-0.548066	1.20989	4.64593	46	46	46
P02679-2;P02679	Fibrinogen gamma chain	FGG	-3.40085	1.86995	1.73968	-4.01451	1.18096	1.83362	1.86504	1.85118	-0.820858	1.90585	2.55849	2.76371	2.7233	3.57379	1.52927	2.76516	0.86061	-0.0796206	-0.0801798	1.49049	-2.65239	0.577369	1.60525	4.59271	31	31	31
P02686-5;P02686-3;P02686	Myelin basic protein	MBP	3.81021	4.83913	3.79801	4.42598	2.83067	4.70977	2.6145	5.26228	3.19226	2.94648	4.61701	4.69839	2.78558	4.12798	4.07526	3.37091	2.70369	4.48354	2.8042	2.77108	2.47132	4.5428	4.38683	4.76198	13	13	2
P02689	Myelin P2 protein	PMP2	-2.70761	0.00243206	1.25306	-1.89311	-2.41966	0.851689	-0.910151	2.68224	-4.82573	-3.60855	2.02237	1.13887	-2.126	1.6856	0.887829	1.29764	-4.56107	-1.20707	-3.64237	-3.4357	-3.04392	-0.762014	1.95655	1.47487	9	9	9
P02746	Complement C1q subcomponent subunit B	C1QB	-1.18565	-2.1379	-4.08244	-1.29855	-3.54544	-2.081	0.0863594	-3.23613	-3.74857	-0.430865	-3.52283	-5.18292	-4.55752	-3.00795	0.24315	-1.60067	0.47935	-1.65996	-2.59009	-2.25136	-0.79037	-0.135065	-2.78788	-1.74352	4	4	4
P02747	Complement C1q subcomponent subunit C	C1QC	-2.24369	-1.98761	-5.89075	-2.6424	-1.17945	-2.00697	-3.92235	-3.81891	-4.53022	-4.1128	-3.12931	-4.52564	-2.26295	-1.57523	-1.07217	-3.8811	-0.428009	-2.42379	-2.5174	-2.8297	-0.409928	-5.38473	-2.67746	-1.77472	3	3	3
P02763	Alpha-1-acid glycoprotein 1	ORM1	-2.41176	0.022621	-2.01722	-2.31283	-0.342558	0.69509	0.693954	-0.764782	-1.85726	0.42211	0.211374	0.27431	-0.649021	2.39486	-1.42772	1.36231	0.00514762	-0.446466	-2.38954	-1.30696	-3.01871	-1.29565	-1.31057	2.89513	6	6	5
P02766	Transthyretin	TTR	0.244683	-0.916238	-2.51542	-1.77893	-0.0214084	-1.29929	-3.8757	-1.66998	0.169246	-1.43195	0.123215	-1.4364	0.917129	1.3156	0.393322	-1.42533	-2.29571	-1.0817	-3.31832	-2.51407	-0.677974	-1.88429	-0.733452	1.76366	7	7	7
P02787	Serotransferrin	TF	2.4048	2.48743	1.40158	1.62788	1.8457	3.80453	2.22881	4.99553	1.06749	0.0891123	3.0458	3.40616	2.7136	4.41793	3.51039	3.35863	1.23237	1.41919	1.15981	2.40013	1.52655	3.3701	1.76806	4.50664	37	37	36
P02790	Hemopexin	HPX	-1.10124	-1.17731	-2.82898	-3.66863	-2.19149	-1.10106	-1.41927	-2.92533	-4.74715	-3.36804	-0.190169	-0.616071	0.0831258	1.71875	-2.16272	-1.11481	-3.82451	-4.83736	-2.52963	-2.33608	-3.56037	-2.85929	-1.1063	1.94149	12	12	12
P02794	Ferritin heavy chain;Ferritin heavy chain, N-terminally processed	FTH1	-4.09313	-0.0371239	-4.46126	1.51356	-1.62784	-2.05449	-1.47467	1.47262	0.7725	-3.9514	1.51848	3.18611	-1.80245	-0.0415799	0.00505847	-0.638746	-1.6882	0.275343	-2.22131	-0.723584	-4.16087	1.29989	-0.684767	-0.529683	9	9	9
P03886	NADH-ubiquinone oxidoreductase chain 1	MT-ND1	-4.53291	-3.48153	-1.0454	-4.37107	-1.03832	-1.97281	-0.576188	-1.38915	-1.09365	-2.03536	-1.36554	-2.09978	0.19287	-2.74297	-1.21532	-0.69218	-0.370951	-4.23577	-0.819429	-0.751103	-2.36988	-4.03759	-1.09515	-3.30992	3	3	3
P03928	ATP synthase protein 8	MT-ATP8	-2.49009	-1.45434	-0.52433	-0.757544	-1.30787	-1.44994	-2.19018	-2.41185	-0.635836	-1.77936	-0.55852	-0.865334	-1.17879	-1.24492	-1.98082	-1.85269	-4.73042	-1.03287	-1.12891	-1.51795	-1.02291	-1.29148	-0.372564	-2.15573	3	3	3
P04040	Catalase	CAT	-0.125816	0.351924	1.27725	0.330206	-1.62312	-1.14303	-0.713222	-0.293305	-0.17641	0.200497	1.568	-0.15998	0.757393	1.63799	-0.0121677	-0.310746	-0.0120472	1.09709	0.205556	0.34298	-2.34408	-1.78695	0.794879	2.26543	17	17	17
P04075;P04075-2	Fructose-bisphosphate aldolase A	ALDOA	7.3987	7.54335	7.45887	7.57853	7.4569	7.50369	7.36572	7.23332	7.33547	7.71009	7.19932	7.83718	7.43686	7.32076	7.11359	7.15151	7.5535	7.16805	7.93686	7.77751	7.84155	7.65775	7.15115	7.13792	32	26	26
P04080	Cystatin-B	CSTB	-0.151498	-3.2847	-0.71421	1.03936	-1.05808	-0.663114	-1.70888	2.21731	-0.436351	-4.09215	0.43789	1.06382	-0.97674	-1.80128	1.50027	-3.68787	-2.13285	-1.3499	-3.68222	-3.59616	-1.64217	-2.24622	2.38418	-2.609	4	4	4
P04083	Annexin A1	ANXA1	-1.3316	3.39171	1.74987	1.68403	-2.39712	0.436511	0.590249	1.40136	3.65239	2.36816	3.74093	1.61738	2.61247	2.84057	2.08312	2.68205	-0.325902	2.27749	-0.562061	-1.37806	-0.00301804	0.915037	1.68427	4.95515	24	24	24
P04156	Major prion protein	PRNP	-1.54642	-0.566995	-1.74633	-0.42926	-1.5025	-0.63361	-2.03988	-0.912481	-1.10292	-1.45432	-3.12121	-1.12202	-1.71935	-1.88174	-1.54278	-1.65015	-0.759895	-0.408089	-2.00081	-1.93673	-0.299839	-0.865681	-1.8512	-1.05943	4	4	4
P04179-4;P04179;P04179-2	Superoxide dismutase [Mn], mitochondrial	SOD2	3.79079	4.33653	4.39825	3.83314	3.87643	3.71426	4.18665	4.30568	4.99215	4.7558	4.62002	4.04661	4.39588	4.4231	4.31683	3.54648	4.02844	3.95746	3.8757	3.92526	3.95201	3.98132	4.80634	4.38859	13	13	13
P04181;P04181-2	Ornithine aminotransferase, mitochondrial;Ornithine aminotransferase, hepatic form;Ornithine aminotransferase, renal form	OAT	0.979438	0.172274	1.27013	0.538206	-3.22496	0.14317	-1.6199	0.239004	0.0374331	0.295338	0.880854	0.866969	0.185657	1.14661	0.552372	-0.460819	0.928427	-0.0264879	0.594489	-0.000921994	0.379811	0.0949285	2.50294	-0.341655	17	17	17
P04216	Thy-1 membrane glycoprotein	THY1	1.80791	3.23865	1.20825	1.97066	2.26244	1.28601	1.60253	2.07759	2.18977	2.70737	1.47787	1.45922	1.56569	-0.100784	1.59485	1.99357	3.22678	3.20375	1.88947	1.7467	2.37485	2.51431	0.850548	1.75882	4	4	4
P04271	Protein S100-B	S100B	3.8075	5.47189	5.09911	3.97951	3.87538	3.15267	4.26935	6.10635	4.90972	4.53571	5.70493	5.45727	4.84643	5.98192	5.4776	5.38763	4.25298	4.22361	4.37181	4.45708	4.53843	5.04689	5.76182	6.79935	7	7	7
P04350	Tubulin beta-4A chain	TUBB4A	7.06399	6.52218	7.03054	7.15418	7.51204	7.53231	7.31351	8.31521	7.00842	7.20673	6.93405	7.86112	7.31871	7.98373	7.40253	7.28592	7.23876	7.09359	7.43924	7.6184	7.11596	7.47855	6.92028	7.32474	44	10	8
P04406	Glyceraldehyde-3-phosphate dehydrogenase	GAPDH	2.03151	2.97917	2.95143	2.78071	1.96166	2.84079	3.25633	1.78765	2.40382	3.50291	0.877882	2.14496	2.37041	2.996	2.35661	1.04027	1.8525	2.61907	3.74853	3.05946	3.07398	2.45344	2.6769	3.45046	41	41	6
P04632	Calpain small subunit 1	CAPNS1	0.930621	1.02266	0.958609	1.02745	0.971416	1.75586	1.15075	1.73261	1.61791	1.47531	1.54017	1.33475	1.20073	2.12037	1.67114	1.60324	0.925645	1.21043	0.399147	1.07187	0.699288	1.69017	1.45287	2.06334	14	14	12
P04792	Heat shock protein beta-1	HSPB1	3.65371	4.54119	3.99695	3.84679	3.23914	4.42304	4.16886	5.13661	4.59643	4.29219	4.21397	4.37033	4.65392	4.80449	4.96262	4.1293	4.12109	4.28032	3.44978	3.38494	3.93415	3.51465	4.91044	4.60436	15	15	15
P04843	Dolichyl-diphosphooligosaccharide--protein glycosyltransferase subunit 1	RPN1	-1.77472	-0.163978	-1.04339	-2.32481	-1.58149	-0.867036	-0.661923	-1.80675	-2.66673	-0.276688	-1.78467	-2.27753	-1.04732	-0.651543	-2.2683	-0.487054	-0.392706	-4.39554	0.0919034	-2.52175	-1.89312	-3.20215	-0.232342	-0.275323	12	12	12
P04899;P04899-4;P04899-6;P04899-3;P04899-5;P04899-2	Guanine nucleotide-binding protein G(i) subunit alpha-2	GNAI2	2.39849	2.7685	2.25981	2.84298	2.40447	2.5743	2.27558	2.9409	2.62337	2.5843	3.00617	2.36846	2.36356	1.82696	2.95184	2.12137	2.83205	2.58664	1.80128	2.16355	2.32288	2.6635	2.38507	3.24412	27	27	12
Q93077;Q7L7L0;P04908	Histone H2A type 1-C;Histone H2A type 3;Histone H2A type 1-B/E	HIST1H2AC;HIST3H2A;HIST1H2AB	1.5688	1.3928	2.10099	0.0104613	1.80519	1.53352	0.195216	2.03089	1.11035	1.00674	0.880822	2.29779	1.19753	1.78943	2.00596	2.11677	0.953536	0.997298	0.552509	0.523018	0.964381	0.501978	2.08314	2.20131	7	2	2
P05023-3;P05023-4;P05023	Sodium/potassium-transporting ATPase subunit alpha-1	ATP1A1	-0.16485	0.089089	-0.19488	0.787635	-0.718038	0.0795533	-1.32617	-1.92306	-0.395103	0.246902	-0.88128	0.324482	-2.9167	-2.39417	-0.339976	-3.5245	1.30868	-0.194175	-1.23145	-1.40071	0.675133	0.614477	-1.16111	-1.92461	48	29	6
P05026;P05026-2	Sodium/potassium-transporting ATPase subunit beta-1	ATP1B1	4.98312	5.40734	4.86216	4.71922	5.198	4.80294	4.53613	4.70357	5.21756	5.14403	4.88179	4.86884	4.92314	3.36081	4.73686	4.12798	5.59206	4.49038	4.6481	4.84319	5.49651	5.05377	4.61681	4.12285	15	15	15
P05060	Secretogranin-1;PE-11;GAWK peptide;CCB peptide	CHGB	0.127215	-2.65304	0.52901	-0.187509	1.11017	-1.38151	-0.00140903	-3.38946	0.474761	0.486826	0.0126937	-1.8793	0.337691	-2.5542	-1.32596	-1.02086	-1.10922	-0.552162	-0.85813	0.759613	-0.444546	-0.730934	-0.061016	0.0290862	10	10	10
P05067-7;P05067-11;P05067-8;P05067-9;P05067;P05067-3;P05067-4;P05067-5;P05067-6;P05067-10	Amyloid beta A4 protein;N-APP;Soluble APP-alpha;Soluble APP-beta;C99;Beta-amyloid protein 42;Beta-amyloid protein 40;C83;P3(42);P3(40);C80;Gamma-secretase C-terminal fragment 59;Gamma-secretase C-terminal fragment 57;Gamma-secretase C-terminal fragment 50;C31	APP	-1.87364	0.663167	-3.21034	-0.839109	0.317556	1.4848	-0.116711	0.729852	-5.58166	-2.4718	-2.65774	0.600516	1.1872	0.907589	-0.439155	-0.810969	-0.29546	-1.95885	-0.912047	2.22929	-3.03398	0.0977899	0.0643985	0.164933	10	10	10
P05090	Apolipoprotein D	APOD	1.50638	2.64597	0.786642	1.97375	1.25019	3.62171	2.21662	3.28266	0.119349	0.746046	2.14743	2.70448	0.892735	4.08489	2.05015	2.55669	1.70062	1.45009	1.33615	1.77209	1.10724	1.78525	1.45556	3.4325	13	13	13
P05091;P05091-2	Aldehyde dehydrogenase, mitochondrial	ALDH2	4.67005	4.57337	5.22861	4.5026	4.5258	4.95757	4.3606	5.09863	5.09055	5.08586	4.51391	4.58467	5.11081	4.67343	5.16813	5.01104	4.43227	4.26177	4.4922	4.60087	4.77201	4.85392	4.97243	4.95703	31	31	28
P05129;P05129-2	Protein kinase C gamma type	PRKCG	3.99567	3.93009	3.51731	3.35342	4.36165	2.89883	4.24562	3.3514	3.98024	4.3441	2.82738	3.2614	4.1807	-0.223073	2.98151	4.22433	3.78166	2.52842	4.38134	4.40058	4.03357	3.37995	2.67361	1.15182	38	38	35
P05141	ADP/ATP translocase 2;ADP/ATP translocase 2, N-terminally processed	SLC25A5	3.35118	2.84553	3.70475	3.02958	3.44951	2.87851	3.10433	3.13375	3.91103	2.76484	3.64913	3.33012	3.31701	1.93416	3.19105	2.9432	3.33931	2.01002	2.92815	3.43017	3.01522	2.43101	3.56333	2.67727	20	9	9
P05165;P05165-2;P05165-3	Propionyl-CoA carboxylase alpha chain, mitochondrial	PCCA	1.53367	0.637989	1.58604	0.354427	0.780406	0.452603	1.64884	0.246894	1.00267	0.57414	1.00181	1.42684	1.24193	0.758042	0.575562	0.506925	1.65237	0.453599	1.05115	-0.570527	0.923038	-1.51575	1.39562	-0.386403	19	19	19
P05166;P05166-2	Propionyl-CoA carboxylase beta chain, mitochondrial	PCCB	0.735571	-0.206519	0.617383	0.588115	0.513691	-2.25852	0.974722	-0.117682	0.626419	0.67494	1.0903	0.50147	0.490954	-1.71844	1.13217	0.586867	1.14613	0.113215	0.65818	-0.95262	1.05642	-1.85373	1.64834	-0.705523	16	16	16
P05198	Eukaryotic translation initiation factor 2 subunit 1	EIF2S1	-1.11184	-2.15233	-1.17637	-1.69827	-0.00608626	-1.85746	-1.2187	-2.03123	-3.21182	-1.02552	-2.02659	-2.55859	-3.15593	-1.62481	-1.46106	-1.94643	-1.52494	-1.22208	-3.08795	-2.35708	-0.921118	-1.71976	-0.773854	-2.22843	10	10	10
P05230;P05230-2	Fibroblast growth factor 1	FGF1	-1.64178	-0.167771	-1.19658	-1.35356	-3.49948	-0.0162416	-1.32523	0.230278	-0.926404	-1.42156	-1.42536	-0.296869	-0.588294	0.913091	-0.644941	0.353853	-2.41891	-4.1865	-2.80968	-0.811177	-3.27124	-0.83816	-0.406009	0.781131	4	4	4
P05386	60S acidic ribosomal protein P1	RPLP1	1.62618	1.66878	1.62306	1.83782	1.83365	1.61725	1.63962	1.80025	1.83014	1.54934	2.01835	1.66977	1.71531	2.28714	2.00067	1.84234	1.62406	1.85149	1.80974	1.40173	1.50819	1.42948	1.43694	2.0699	5	4	4
P05387	60S acidic ribosomal protein P2	RPLP2	1.9007	2.19963	2.27564	2.05718	1.15274	1.79377	1.93679	2.45788	1.32902	1.60115	2.04377	1.68145	1.55027	2.4077	1.10248	1.19173	2.27499	2.13562	2.44282	2.08419	1.6925	1.43014	2.099	1.77482	10	10	9
P05388;P05388-2;Q8NHW5	60S acidic ribosomal protein P0;60S acidic ribosomal protein P0-like	RPLP0;RPLP0P6	0.809662	0.81874	1.11983	0.997908	0.76594	0.781372	0.43985	1.00515	1.02252	0.672666	1.09952	0.840461	0.941672	0.890948	0.816381	0.593198	0.533278	1.1903	0.632203	-0.0454218	0.568808	1.12664	1.00592	0.894795	11	11	11
P05413	Fatty acid-binding protein, heart	FABP3	3.5275	3.75967	2.82936	4.07516	3.02901	3.68537	3.23295	3.84845	3.20821	3.13847	3.49327	3.51181	2.7687	3.64022	3.69763	3.8979	3.2712	3.35436	3.74104	3.55915	3.65332	3.54409	3.06588	3.79309	16	16	16
P05455	Lupus La protein	SSB	-0.191675	-0.0114167	-0.0110159	0.113511	-1.37104	-0.414166	-0.5432	0.683507	0.229687	-0.0558225	0.364485	-0.14842	-1.55561	-0.44159	-0.386782	-0.215959	-0.821058	-0.0469075	-0.207712	-0.198024	-0.562096	-0.211808	-0.507422	-0.244329	9	9	9
P05556-2;P05556;P05556-5;P05556-4;P05556-3	Integrin beta-1	ITGB1	-3.21821	-1.20544	-2.09522	-3.34983	-4.73224	-4.13752	-3.33179	-0.477423	-2.15293	-2.82379	-1.68554	-4.463	-3.22979	-0.62751	-1.24297	-2.38499	-3.65878	-0.720742	-2.5622	-4.31599	-3.35762	-3.47967	-2.24308	0.397628	12	12	12
P05771-2;P05771	Protein kinase C beta type	PRKCB	1.20817	2.66355	-0.0544886	1.03092	0.213431	1.18118	1.17387	2.575	0.471303	0.909614	-0.776694	2.19822	0.837023	1.90395	2.04636	3.1178	2.41243	1.00769	3.2831	1.59419	2.71186	2.634	1.49853	2.46374	25	18	18
P05976-2;P05976	Myosin light chain 1/3, skeletal muscle isoform	MYL1	0.248529	-0.645555	-0.901957	-1.14504	-1.54563	-0.756025	-4.11174	-0.803616	-1.73583	-0.626019	0.704761	-1.16635	-1.00722	-0.672373	-3.8602	-2.708	-1.54487	0.553177	-1.04171	-1.28562	-0.581734	-0.536411	-0.736502	-0.479885	3	3	3
P06132	Uroporphyrinogen decarboxylase	UROD	-4.19655	-3.71969	-3.33271	-3.464	-2.81429	-3.64697	-3.27155	-2.62792	-2.55711	-3.46116	-3.37516	-3.54784	-2.96057	-1.97357	-3.44846	-3.69974	-3.57344	-3.98592	-3.96057	-2.70301	-3.96369	-2.62783	-2.93479	-1.8826	3	3	3
P06241;P06241-3;P06241-2	Tyrosine-protein kinase Fyn	FYN	-0.667729	-0.243522	-1.29465	-0.688834	-0.916505	-1.16943	-4.14183	-1.40352	-0.570906	-1.12719	-1.49806	-0.758525	-1.05632	-1.91709	-0.726256	-1.43394	-0.486709	-1.35163	-4.46436	-0.857572	-1.16781	-1.22074	-1.90394	-1.13781	9	6	5
P06454-2;P06454	Prothymosin alpha;Prothymosin alpha, N-terminally processed;Thymosin alpha-1	PTMA	-0.976303	-0.23041	-0.766985	-0.977231	-0.532293	-0.0123883	0.0878793	-0.221071	-1.30018	-1.20318	-0.61001	-0.867503	-0.643914	1.45216	-0.56257	-0.376049	-0.945357	-0.146742	-1.02494	-1.02964	-1.36777	-0.147595	-0.747344	0.384988	2	2	2
P06576	ATP synthase subunit beta, mitochondrial	ATP5B	7.69318	7.48388	8.15977	7.4725	7.53183	7.57144	7.69034	7.80884	7.69455	7.46885	7.65298	8.03579	8.11904	7.43604	7.69133	7.28939	8.47838	6.81745	8.01554	7.95822	8.19578	7.24053	8.10181	7.14696	38	38	38
P06703	Protein S100-A6	S100A6	-2.79396	0.391675	-0.135557	-4.54496	-3.22035	-2.40818	-0.87596	-0.940032	0.142693	-0.578789	0.927777	-2.46579	-0.525287	-3.04765	-0.614601	-2.05645	-2.30464	-0.135921	-1.84306	-2.54057	-0.933518	-3.21384	-0.288936	-0.0342294	4	4	4
P06730;P06730-3;P06730-2	Eukaryotic translation initiation factor 4E	EIF4E	-0.804091	-0.801984	-0.518182	-0.765303	-0.518091	-0.834257	-0.627615	-1.05415	-1.19023	-0.678378	-1.11181	-1.31613	-0.802845	-0.0704977	-0.411448	-0.673241	-0.709564	-0.860013	-0.749619	-0.669412	-0.120143	-0.779279	-0.836213	-0.042099	5	5	5
P06733;P06733-2	Alpha-enolase	ENO1	7.88459	8.29197	8.19639	7.66123	8.30816	7.92835	7.80646	8.52025	8.12404	8.33598	7.63114	8.30378	8.38478	8.23615	7.84876	7.93445	7.78986	7.6566	7.98087	8.26211	7.99767	7.91099	8.16252	7.94588	50	50	46
P06737-2;P06737	Glycogen phosphorylase, liver form	PYGL	-3.36774	-3.87095	-5.24842	-2.24008	-3.05577	-3.86051	-2.92197	-3.81319	-1.9858	-1.33406	-3.33396	-3.5926	-2.54743	-2.10047	-2.68985	-3.17541	-2.24599	-4.21724	-1.96418	-3.65482	-3.08085	-2.76306	-2.50926	-2.3217	13	5	5
P06744;P06744-2	Glucose-6-phosphate isomerase	GPI	5.57921	5.56206	5.69064	5.29611	6.1488	5.19699	5.76441	5.64285	5.43222	5.52633	5.09879	6.09813	5.71881	4.83363	5.41513	5.47715	5.82836	4.78472	6.14324	6.1217	5.95075	5.60314	5.38306	5.16117	31	31	24
P06748;P06748-2	Nucleophosmin	NPM1	1.43092	1.59328	1.98469	1.95878	2.1078	2.17603	1.58614	1.2255	1.96324	2.12846	1.55051	1.19448	1.90271	2.71864	0.881675	1.88581	1.47705	1.94098	1.63177	1.88543	1.62567	1.84007	2.00277	2.41475	8	8	8
P06753-5;P06753-2	Tropomyosin alpha-3 chain	TPM3	2.30982	1.86096	2.08548	2.37882	2.49127	1.81362	2.11128	1.78866	2.08096	2.09021	1.18863	2.25904	2.19406	2.1191	2.01286	2.10453	1.93069	2.35367	1.81862	1.90807	1.68539	2.23284	1.46004	1.85592	31	24	2
P06756-3;P06756-2;P06756	Integrin alpha-V;Integrin alpha-V heavy chain;Integrin alpha-V light chain	ITGAV	-0.827766	-1.34024	0.00103124	-0.77501	0.0196083	-0.668395	-3.05283	-0.137851	-0.662811	-1.15294	1.83133	-0.761314	-0.0536219	-0.775739	-1.8627	-0.235086	-1.36892	-0.283733	-0.614321	-0.832806	-1.07181	-1.3765	-1.73856	0.00468382	14	14	14
P06865	Beta-hexosaminidase subunit alpha	HEXA	-1.80063	-5.07356	-3.48417	-1.8761	-1.6156	-2.86623	-3.08598	-3.77938	-2.61793	-3.42446	-2.84696	-4.75703	-4.56953	-1.69311	-4.47752	-3.12946	-3.38529	-2.88233	-2.63853	-3.00396	-3.71104	-5.07076	-4.41656	-3.00327	5	5	5
Q16778;P33778;P23527;P06899;Q8N257	Histone H2B type 2-E;Histone H2B type 1-B;Histone H2B type 1-O;Histone H2B type 1-J;Histone H2B type 3-B	HIST2H2BE;HIST1H2BB;HIST1H2BO;HIST1H2BJ;HIST3H2BB	1.28286	1.58377	1.65772	1.74576	-0.474039	1.46365	1.20446	1.31937	1.05879	0.637738	2.06637	2.57619	0.854145	2.08823	0.853238	0.449325	1.29247	1.59212	0.504788	-1.65272	1.01599	1.85113	1.9873	0.875095	7	7	3
P07093-2;P07093;P07093-3	Glia-derived nexin	SERPINE2	0.0840312	-1.92756	-1.57283	-2.59807	-2.11069	-4.16387	-2.58512	-3.29823	-1.69438	-1.76249	-1.05166	-1.85887	-1.39309	-3.88487	-3.29038	-1.16671	-2.40361	-2.55819	-1.19575	-4.19649	-2.97067	-3.15558	-3.76644	-1.40746	6	6	6
P07099	Epoxide hydrolase 1	EPHX1	1.147	1.61947	1.31652	0.101523	-1.28508	1.47023	1.41154	0.656552	2.47691	1.14796	1.997	1.02815	1.23425	1.46444	0.617557	1.78171	1.14273	-0.405113	1.1638	1.4553	1.34653	0.567941	2.20446	1.54223	14	14	14
P07108;P07108-3;P07108-2;P07108-4;P07108-5	Acyl-CoA-binding protein	DBI	2.49634	1.21611	2.77016	2.86655	2.66046	0.644309	-0.609487	3.60665	3.12201	2.89484	3.38904	4.23209	2.09059	0.897938	3.65674	1.80079	0.582389	2.33465	-0.156128	0.698454	2.83503	1.33314	2.86715	2.4803	9	9	9
P07195	L-lactate dehydrogenase B chain	LDHB	6.48743	6.41446	6.88127	6.28084	6.53423	6.78977	6.36428	6.84925	6.2976	6.62441	6.2901	7.07219	6.74547	6.96784	6.57158	6.39183	6.24041	6.00027	6.64049	6.51313	6.79844	6.44318	6.82495	6.50807	29	27	27
P07196	Neurofilament light polypeptide	NEFL	6.88929	7.90604	7.05741	7.27999	6.74238	7.94446	6.73835	8.22325	6.38406	6.65024	7.30671	8.65503	6.45014	8.57807	7.06493	6.9222	7.00587	6.62223	6.74267	6.87092	6.34575	6.96069	7.65621	7.59422	50	47	47
P07197	Neurofilament medium polypeptide	NEFM	6.10105	7.16535	6.17316	6.41679	5.93292	7.18503	5.85474	7.54852	5.33798	5.61012	6.46248	7.96826	5.55387	7.93831	6.33705	6.41543	6.217	5.81282	6.03275	6.19831	5.48729	6.16746	6.76764	6.79265	65	63	61
P07203	Glutathione peroxidase 1	GPX1	1.69156	1.45526	1.99948	1.30826	1.29174	1.14793	1.08111	1.37923	1.19007	1.67386	1.15807	1.45935	0.187197	1.93482	0.968102	0.35953	1.05151	1.13198	1.27883	1.40335	1.01776	0.111193	1.46693	2.00989	9	9	9
P07237	Protein disulfide-isomerase	P4HB	0.576555	1.08425	0.6708	0.332953	0.34548	0.735584	-3.10032	1.05458	0.128426	0.70584	0.187739	0.608185	0.3638	1.47957	2.0833	1.79432	1.30843	1.52819	1.82094	0.84031	1.23328	1.0996	1.45679	1.73455	20	20	20
P07311	Acylphosphatase-1	ACYP1	-1.37751	-1.49136	-0.564364	-0.333159	0.324547	-1.54936	-0.683834	-0.737418	-0.663977	-3.11226	-0.599118	-0.258221	-0.27975	-0.69551	0.0771238	-1.76583	-1.48919	-1.25983	-1.9493	-1.06045	-0.340715	-3.53993	0.0536018	-0.940451	6	6	6
P07339	Cathepsin D;Cathepsin D light chain;Cathepsin D heavy chain	CTSD	5.316	5.17475	5.56849	5.22563	5.08018	5.49916	4.65218	5.49908	5.27491	5.25551	4.8423	5.69705	5.02504	5.5559	5.57424	5.22522	5.37902	5.32849	5.12146	5.31531	5.3187	5.48113	5.12681	5.26049	24	24	24
P07355;P07355-2;A6NMY6	Annexin A2;Putative annexin A2-like protein	ANXA2;ANXA2P2	1.61852	3.26805	2.5484	2.6092	0.946918	2.76369	1.56892	3.03523	3.12455	3.04417	4.27893	2.62075	3.19194	3.01388	2.78154	2.75608	1.19168	3.30794	1.25466	0.693888	1.99176	2.20578	2.88341	5.93546	40	40	40
P07384	Calpain-1 catalytic subunit	CAPN1	0.14675	1.38386	0.815119	0.908805	1.07466	1.26023	1.78655	0.877747	0.624946	0.623058	1.80116	1.43142	1.31217	2.38812	-0.649914	0.818917	1.11734	0.290655	1.04959	1.98743	1.00247	1.27471	1.25583	2.00724	29	29	29
P07437	Tubulin beta chain	TUBB	6.30481	6.34094	6.60351	6.51295	6.82861	6.73597	6.49849	6.64211	6.47315	6.39135	6.51424	7.02632	6.98474	7.07371	6.63643	5.98832	6.42805	6.27357	6.50956	6.66107	6.23146	6.81275	6.78912	6.46366	48	10	10
P07686	Beta-hexosaminidase subunit beta;Beta-hexosaminidase subunit beta chain B;Beta-hexosaminidase subunit beta chain A	HEXB	-1.61176	-2.65976	-4.33074	-1.9355	-1.09269	-3.22273	-1.28742	-3.29735	-3.33626	0.000626439	0.0537799	-0.641278	-3.80415	-0.48768	-2.76542	-3.81147	-1.32133	-0.755699	-2.79537	-0.00494145	-2.16263	-3.51119	-3.16817	-1.95172	7	7	7
P07737	Profilin-1	PFN1	3.49285	3.86516	3.44558	3.59959	3.46764	3.98625	3.67887	4.49271	3.61662	3.38464	4.10095	3.83943	3.7607	3.86753	3.54958	3.78458	3.42885	3.89322	3.52809	3.47084	3.26851	3.41361	4.30391	3.45489	14	14	11
P07741;P07741-2	Adenine phosphoribosyltransferase	APRT	1.30969	1.63596	0.606916	1.43027	0.615276	1.88532	0.351574	2.06625	1.15233	1.38597	1.45905	1.38781	1.30793	2.37527	1.59992	1.86941	-0.188421	1.42573	0.38548	0.140184	0.0181516	1.32598	1.46507	2.05956	11	11	11
P07814	Bifunctional glutamate/proline--tRNA ligase;Glutamate--tRNA ligase;Proline--tRNA ligase	EPRS	1.03123	0.853366	1.90421	1.31259	1.30973	-0.324818	1.29902	-0.59845	1.91508	1.25668	1.0694	0.719973	1.41077	0.321958	0.73277	1.10208	0.998314	0.989044	1.05603	1.47617	0.935702	1.34018	0.934998	0.848923	33	33	33
P07858	Cathepsin B;Cathepsin B light chain;Cathepsin B heavy chain	CTSB	0.212502	0.48524	0.190661	1.2574	0.293176	0.754492	0.159212	0.360839	0.339125	0.796113	0.413305	0.710469	0.408957	1.28535	1.82021	0.951017	0.723303	1.25863	0.957722	0.463716	1.28954	0.697932	0.218227	0.927697	7	7	7
P07900-2;P07900	Heat shock protein HSP 90-alpha	HSP90AA1	5.37103	5.42104	5.24533	5.35718	5.26724	5.31449	5.39411	5.77512	4.8606	5.18182	4.98656	5.47617	5.51608	5.94683	5.46824	5.34907	5.59798	4.95485	5.41872	5.78757	5.71853	5.56666	6.05437	5.28466	56	56	38
P07910-4;P07910-2;P07910;P0DMR1;O60812;B7ZW38;B2RXH8	Heterogeneous nuclear ribonucleoproteins C1/C2;Heterogeneous nuclear ribonucleoprotein C-like 4;Heterogeneous nuclear ribonucleoprotein C-like 1;Heterogeneous nuclear ribonucleoprotein C-like 3;Heterogeneous nuclear ribonucleoprotein C-like 2	HNRNPC;HNRNPCL4;HNRNPCL1;HNRNPCL3;HNRNPCL2	2.04234	2.59269	2.76675	2.51238	2.52305	2.77741	2.60143	3.11712	2.17383	2.5402	2.39825	2.61752	2.68821	3.36538	2.75866	2.24247	2.10862	2.64021	2.30171	2.59653	2.4239	2.63636	2.22471	2.86352	15	15	15
P07919	Cytochrome b-c1 complex subunit 6, mitochondrial	UQCRH	-0.733564	-0.749273	-0.767584	-1.68532	-1.91234	-1.8545	-2.01642	-2.79349	-0.748556	-2.12213	-0.390545	-1.5502	-0.611196	-1.35061	-2.22005	-3.29392	-0.85631	-1.73331	-1.12485	-0.695295	-0.79517	-2.07233	-0.806578	-1.75145	2	2	2
P07954-2;P07954	Fumarate hydratase, mitochondrial	FH	3.07142	2.93677	3.69887	3.09357	2.54345	3.09805	3.56361	3.1973	3.3008	3.22534	3.59054	3.26834	3.02813	2.9981	2.61219	2.59238	3.49934	3.0203	3.45597	3.64622	3.3336	3.11847	3.43169	3.29671	20	20	20
P08133;P08133-2	Annexin A6	ANXA6	5.45342	5.58889	5.34322	5.42233	5.02227	5.54054	5.4692	5.83975	5.14192	5.43861	5.49669	5.45478	5.29375	6.165	5.495	5.37767	5.67953	5.37314	5.66632	5.69141	5.50716	5.69972	5.85481	5.84382	61	61	61
P08134	Rho-related GTP-binding protein RhoC	RHOC	-3.75736	-4.62322	-2.61383	-5.18654	-3.78268	-3.43947	-4.42036	-2.64874	-2.72239	-1.14204	-1.94622	-2.98628	-3.80607	-1.96151	-1.92667	-3.52689	-2.74028	-2.53418	-3.33144	-2.4897	-4.72459	-2.4789	-2.16097	-1.47018	10	3	3
P08195-2;P08195-3;P08195;P08195-4	4F2 cell-surface antigen heavy chain	SLC3A2	3.6011	3.17454	3.18609	2.80669	2.77458	2.83094	2.28184	2.3462	2.79682	3.66789	2.8045	3.19173	2.94175	1.84808	2.26387	1.49432	3.16443	2.88421	2.07862	2.67491	2.8689	2.44099	2.64205	2.57964	20	20	20
P08237-3;P08237;P08237-2	ATP-dependent 6-phosphofructokinase, muscle type	PFKM	4.17752	3.98357	4.50833	4.26636	4.33697	3.75012	3.97376	4.21209	4.24854	4.4839	4.28825	4.64735	4.02085	3.14476	3.74552	3.97265	4.17079	3.6246	4.5871	4.50409	4.62433	4.26591	4.30634	3.58389	34	32	32
P08238	Heat shock protein HSP 90-beta	HSP90AB1	5.05292	5.1516	5.42424	5.089	5.31361	5.1034	5.4704	5.21834	4.80373	5.06368	4.99682	5.26617	5.53421	5.59945	5.20004	5.12035	5.55481	4.59653	5.37751	5.42722	5.46096	5.42366	5.865	4.9772	53	37	32
P08247;P08247-2	Synaptophysin	SYP	4.19258	4.15685	4.08547	4.16325	4.72852	3.91015	3.92626	3.2975	4.31	4.12131	3.87877	3.84449	4.19348	1.54391	3.62174	3.8869	4.23086	3.5378	4.78505	4.25161	4.84946	4.17138	3.42172	2.69865	6	6	6
P08559;P08559-2;P08559-4;P08559-3	Pyruvate dehydrogenase E1 component subunit alpha, somatic form, mitochondrial	PDHA1	2.32862	2.76204	2.83434	2.74933	1.79979	2.3957	2.79787	2.37018	2.38663	2.21835	3.03135	2.25241	2.66318	1.74045	2.70708	2.48634	3.35202	2.20141	2.96186	2.87516	3.07748	2.2798	2.92709	2.15467	25	25	21
P08572	Collagen alpha-2(IV) chain;Canstatin	COL4A2	-1.85075	-1.86093	-2.03025	-1.88088	-1.15868	-1.54211	-2.14646	-2.38412	-2.75063	-1.62017	-1.49928	-2.1795	-1.61888	-0.628495	-1.21133	-2.1727	-2.0517	2.14393	-1.65984	-1.94495	-1.72889	-3.0562	-0.276898	0.5717	11	11	11
P08574	Cytochrome c1, heme protein, mitochondrial	CYC1	1.30978	0.582248	2.0378	0.181625	1.27469	1.65566	1.81527	0.999804	1.88976	1.33453	1.51136	1.23485	0.607772	1.136	0.180451	1.06052	2.00686	-1.12161	1.85077	1.89041	0.527653	0.790029	1.84423	0.0835018	8	8	8
P08670	Vimentin	VIM	5.64493	6.84372	5.88645	6.1077	5.92181	6.45729	5.38681	6.85519	6.68933	6.81068	7.204	6.02803	7.03348	6.65926	6.72484	6.04205	5.49435	7.29537	5.37244	5.56935	6.38467	5.84812	5.62193	7.64068	73	72	63
P08708	40S ribosomal protein S17	RPS17	0.832736	0.646981	0.834694	0.716793	0.367071	-0.247325	-1.10759	0.551366	-0.0647147	0.605845	-1.66789	0.943077	0.436319	-0.735552	0.0520751	0.0354128	0.00732716	0.747231	-0.289097	-0.173014	0.782801	-0.0824285	0.332866	0.817863	5	5	5
P08758	Annexin A5	ANXA5	2.9713	3.52787	3.45747	3.85101	2.83808	4.17292	2.36063	5.073	2.73757	3.40545	4.5278	4.26141	3.82352	4.26143	4.36831	3.81158	2.85252	3.59525	3.13394	3.16993	2.57466	3.27976	4.04744	4.91651	27	27	27
P08865	40S ribosomal protein SA	RPSA	2.43995	2.53697	2.61506	2.55082	2.25769	2.52375	2.42248	2.15587	2.2833	2.41072	2.66782	2.75018	2.67064	3.07278	2.44052	2.29499	2.38778	2.27628	2.28642	2.47328	2.26398	2.88577	2.35738	2.67908	16	16	16
P09012	U1 small nuclear ribonucleoprotein A	SNRPA	-3.80833	-4.79502	-0.647947	-2.5638	-3.22087	-3.75583	-5.27339	-3.75752	-1.54882	-2.61605	-0.717999	-4.58151	-4.26241	-1.8587	-2.57396	-1.95349	-2.90766	0.169032	-2.90846	-3.50348	-2.22336	-2.89588	-0.814495	-1.76003	5	5	5
P09104;P09104-2	Gamma-enolase	ENO2	7.3355	7.4747	7.28509	7.63514	7.86428	7.5608	7.35795	7.63853	7.1602	7.52671	6.61918	7.82424	7.5046	7.33714	7.29726	7.11747	7.79005	7.11243	7.91849	7.76976	7.96345	7.61354	7.42812	7.23639	45	41	38
P09110;P09110-2	3-ketoacyl-CoA thiolase, peroxisomal	ACAA1	-0.22419	-0.312222	-0.00312607	-0.239906	-0.586335	-0.271398	-1.45084	0.356664	-0.352656	-0.463157	0.0724014	-1.41478	-0.594974	0.232552	0.587535	0.163458	-0.49864	-0.141792	-0.242537	-0.990131	-2.56939	-0.419237	0.56006	0.258065	9	9	9
P09211	Glutathione S-transferase P	GSTP1	4.88538	5.37244	5.42147	4.88122	5.00594	5.332	5.13372	5.92723	5.31084	5.13794	5.71575	5.70993	5.10796	6.05086	5.6378	5.34311	4.8493	4.98939	4.85979	4.88152	4.80458	5.074	5.66286	5.884	18	18	18
P09382	Galectin-1	LGALS1	3.23158	4.27151	3.62701	3.708	2.51175	4.20427	3.18958	4.68573	3.93563	4.06521	4.23158	4.25663	3.59153	4.72341	4.81298	4.05282	3.21137	4.30214	3.53217	3.75042	4.08919	3.35862	4.36456	5.0197	15	15	15
P09417;P09417-2	Dihydropteridine reductase	QDPR	4.61566	5.60601	5.13286	5.13608	4.43711	5.95307	4.93285	6.47678	3.83793	4.29649	4.82053	6.07671	4.30105	6.50839	5.4305	5.11995	4.75825	4.83082	4.27443	4.85848	4.31911	5.11836	5.7824	5.66895	17	17	17
P09429;B2RPK0	High mobility group protein B1;Putative high mobility group protein B1-like 1	HMGB1;HMGB1P1	-3.27205	-0.877356	-4.70883	-2.03354	-3.62767	-2.46877	-1.2159	-3.06704	-5.58277	-1.63638	-1.6034	-1.03267	-2.01817	0.535988	-2.49068	-1.98909	-3.18824	-3.95065	-3.15955	-3.39572	-3.52358	-2.97558	-2.16467	-1.4182	6	6	6
P09455;P09455-2;P09455-3	Retinol-binding protein 1	RBP1	-0.0315435	1.23315	0.867024	-0.254828	-0.625673	0.98802	-0.337133	1.87827	1.27672	0.677452	1.51136	0.494114	0.344649	1.27312	0.37005	0.810504	-0.328245	0.551713	-0.855886	0.0268864	-0.835022	0.640682	0.580815	2.2548	8	8	8
P09471	Guanine nucleotide-binding protein G(o) subunit alpha	GNAO1	2.12041	1.52993	1.70008	2.21328	1.83162	1.81368	1.16658	1.47899	1.60223	2.40057	0.435261	1.68288	1.14478	-0.630855	1.99365	1.20682	2.22246	1.9548	1.64047	1.18171	2.42562	1.79417	1.85622	0.902549	25	21	5
P09493-5	Tropomyosin alpha-1 chain	TPM1	1.80591	1.56404	1.0773	1.40702	2.44477	1.61698	2.53366	1.0608	0.67052	0.0553733	0.704938	1.50534	1.98391	1.96739	1.44047	-0.443666	2.03071	2.0722	0.101086	2.29081	1.29638	2.35458	0.962341	0.807052	29	22	7
P09496-2;P09496-5;P09496-4;P09496-3;P09496	Clathrin light chain A	CLTA	1.97441	2.13133	1.24665	2.22229	2.47185	1.25919	2.04964	1.62775	1.46808	1.67783	1.32674	1.9312	1.81077	1.70834	1.23085	1.92764	1.9536	1.92364	2.65894	1.76543	2.34847	1.73748	0.996276	1.08669	7	7	7
P09497;P09497-2	Clathrin light chain B	CLTB	2.67794	1.99851	2.56723	2.61373	2.22797	2.25705	2.64229	1.33551	1.84276	2.51241	2.22221	2.42051	2.56406	2.09797	1.55405	1.8334	2.6561	2.606	2.8958	2.58326	2.84383	2.01613	1.57528	1.29121	12	12	12
P09525-3;P09525;P09525-2	Annexin A4	ANXA4	-1.87577	-0.929857	-4.19614	0.0462941	-2.35266	-4.73133	-1.2594	0.734807	-0.439496	-1.93491	-0.603666	-0.444281	-0.373324	1.18527	-0.125592	0.128479	-2.77089	0.202573	-6.21315	-2.34649	-2.87404	-1.15726	-2.84412	1.7652	14	14	14
P09543-2;P09543	2,3-cyclic-nucleotide 3-phosphodiesterase	CNP	6.36089	7.72264	6.4434	7.02502	5.50808	7.9152	5.50423	8.08351	5.55455	5.73795	6.18619	7.77325	5.3099	7.32975	6.82489	6.10069	6.18985	6.21994	4.64248	5.40415	5.4057	7.16205	6.72851	7.23288	45	45	45
P09622;P09622-3;P09622-2	Dihydrolipoyl dehydrogenase, mitochondrial	DLD	3.08209	2.10432	3.32703	2.74849	2.97006	2.7277	2.93474	2.37106	2.65924	3.04094	2.6411	2.60877	2.5901	2.27744	2.67046	2.42953	3.19128	2.35019	2.79148	2.60841	3.65395	2.52294	2.7831	2.07357	20	20	20
P09651-3;P09651-2;P09651;Q32P51;A0A2R8Y4L2	Heterogeneous nuclear ribonucleoprotein A1;Heterogeneous nuclear ribonucleoprotein A1, N-terminally processed;Heterogeneous nuclear ribonucleoprotein A1-like 2	HNRNPA1;HNRNPA1L2	1.3865	1.2479	1.90871	1.6983	1.33897	1.78233	0.905831	1.71135	1.51873	1.5881	1.51252	1.76007	0.389673	1.52506	1.36762	0.93469	1.45082	1.9494	1.84288	1.19191	1.35021	1.65713	1.5247	1.72146	6	6	6
P09669	Cytochrome c oxidase subunit 6C	COX6C	1.41228	1.03453	1.83123	0.375991	1.40734	1.12581	1.8498	1.46692	1.47418	1.28978	1.43312	1.33561	1.52829	-0.204727	0.741805	1.17065	1.62578	-0.408434	1.58294	1.70509	1.70824	-0.331681	1.16072	-0.0156879	5	5	5
P09874	Poly [ADP-ribose] polymerase 1	PARP1	-3.67356	-2.36624	0.171837	-0.280169	-1.03921	-4.19091	-4.31256	1.59761	-5.45051	-4.11749	-0.476753	0.324063	-1.06838	-1.1155	0.113357	-2.69886	-1.68892	-5.55805	-3.08798	-2.6704	-0.675374	-4.00734	0.0598903	-2.1543	20	20	20
P09936	Ubiquitin carboxyl-terminal hydrolase isozyme L1	UCHL1	6.59532	6.60957	6.75394	6.66884	6.88287	6.89003	6.35267	6.92494	6.22642	7.14737	6.37962	7.08615	6.28528	6.76807	6.29028	6.27065	6.52455	6.52523	6.78451	6.76863	7.01135	6.61223	6.40636	6.21403	24	24	24
P09960;P09960-4;P09960-2;P09960-3	Leukotriene A-4 hydrolase	LTA4H	1.12831	0.422643	1.24435	0.803695	1.004	1.60315	1.26904	1.68202	1.10273	1.55675	1.31115	1.19275	1.78099	2.46417	1.83026	1.71869	1.19604	0.747959	1.2946	1.30843	1.32767	0.613444	1.46572	1.46475	23	23	23
P09972	Fructose-bisphosphate aldolase C	ALDOC	6.69942	6.62887	6.74248	6.58432	6.65518	6.73746	6.32356	6.48465	6.69273	6.89291	6.70164	6.85027	7.02547	6.73511	6.5474	6.31268	6.48814	6.18615	6.78237	6.47412	6.4501	6.7182	6.80257	6.32448	39	39	33
P0CG30;P0CG29	Glutathione S-transferase theta-2B;Glutathione S-transferase theta-2	GSTT2B;GSTT2	-0.56558	0.0135963	-0.10951	-4.77006	1.36432	-1.23146	-0.324026	1.66738	-4.8309	-0.513825	0.951024	1.62953	0.99915	-1.01553	-1.3492	1.71482	-1.00693	-2.74014	-3.66735	1.18825	-3.65916	0.407135	0.929467	0.858893	10	9	9
P62987;P62979;P0CG47;P0CG48	Ubiquitin-60S ribosomal protein L40;Ubiquitin;60S ribosomal protein L40;Ubiquitin-40S ribosomal protein S27a;Ubiquitin;40S ribosomal protein S27a;Polyubiquitin-B;Ubiquitin;Polyubiquitin-C;Ubiquitin	UBA52;RPS27A;UBB;UBC	-0.162689	0.967105	0.139258	0.0706245	0.698876	0.855469	0.340901	1.9828	0.663101	-0.21744	0.366601	0.0556608	0.618281	0.869626	0.520991	0.982072	-0.711686	0.221551	-0.636681	-0.649227	0.642305	0.608661	0.446466	1.28774	5	5	5
P0DMV8;P0DMV9;P0DMV8-2	Heat shock 70 kDa protein 1A;Heat shock 70 kDa protein 1B	HSPA1A;HSPA1B	3.39616	3.85408	4.35009	3.85674	3.5564	4.16327	4.28691	4.6786	3.94922	3.58925	4.23547	4.18167	4.13633	4.88381	4.80876	3.55005	4.55445	3.894	4.2049	3.13018	4.02342	4.04405	5.04779	4.67795	42	40	28
P0DOY3;P0DOY2;P0DOX8;P0CG04;B9A064	Ig lambda-1 chain C regions;Immunoglobulin lambda-like polypeptide 5	IGLC1;IGLL5	-0.0265861	1.54909	-2.73306	-2.6669	-3.18789	0.776302	-0.537172	0.361362	-0.622396	0.349626	-0.789503	-0.0961728	0.253389	2.07465	0.405727	2.41207	1.74207	0.757019	1.32368	0.359473	-0.853476	2.67953	-0.0308571	2.35038	8	8	8
P0DP25;P0DP24;P0DP23			5.06115	5.76628	5.62423	5.73242	5.38457	6.14575	5.49781	6.59947	5.47288	4.86392	4.08788	5.84571	6.20927	4.16473	6.13466	5.59614	5.25628	5.36239	5.65531	5.05866	3.59684	5.87699	5.9581	5.73593	11	11	11
P10114	Ras-related protein Rap-2a	RAP2A	0.528899	-0.784316	-0.318911	0.485195	-0.531325	0.00277402	0.0691941	-0.0295179	0.139429	-1.55913	-1.46186	-0.162191	-2.1929	-2.58299	0.0708491	-0.905583	0.716764	0.238407	0.157185	-0.163379	0.651938	0.101824	-0.720635	-0.268718	11	11	4
P10155-3;P10155-5;P10155-4;P10155;P10155-2	60 kDa SS-A/Ro ribonucleoprotein	TROVE2	-0.599626	-0.568726	-0.720089	-0.572618	-0.709098	-1.10686	-1.07766	0.319157	-0.885229	-1.0108	-0.182285	-0.165631	-0.761196	-0.478459	0.247583	-0.0606838	-0.68449	-0.395662	-4.36717	-1.0629	-0.992624	-0.627466	-0.328617	-0.0114654	9	9	9
P10253	Lysosomal alpha-glucosidase;76 kDa lysosomal alpha-glucosidase;70 kDa lysosomal alpha-glucosidase	GAA	-0.772843	-0.628375	-0.463818	0.410286	-1.06536	-0.179452	-0.571664	-0.196376	-0.261161	-1.52961	-0.72068	-0.777666	-3.80624	1.15241	-0.401064	-1.02007	-1.60168	0.725955	-2.50692	0.328878	-0.214098	-1.84513	-1.91437	0.0314281	18	18	18
P10412;P16402	Histone H1.4;Histone H1.3	HIST1H1E;HIST1H1D	-3.40724	-2.82681	-3.1451	-0.138513	-4.55914	-3.61476	-3.59258	-0.517843	-3.49468	-3.9368	-0.562873	-0.516195	-0.0896482	0.745893	-1.98809	-1.75822	-3.07097	-0.255856	-3.69654	-1.3197	-4.05305	-3.40489	0.239285	2.00758	7	7	2
P10515	Dihydrolipoyllysine-residue acetyltransferase component of pyruvate dehydrogenase complex, mitochondrial	DLAT	2.68914	2.6568	3.27978	2.52729	2.76596	2.52734	3.33665	2.62602	2.77886	2.44072	3.36917	2.61906	3.30331	2.56437	3.21423	2.58919	3.7157	2.15762	2.8373	2.72211	3.0671	2.48661	3.54309	2.5217	22	22	22
P10599;P10599-2	Thioredoxin	TXN	1.56389	1.3732	1.17308	1.98532	1.49129	2.46047	0.609749	2.42153	1.71448	1.4155	1.50508	2.13865	1.3244	1.82045	2.30417	2.29219	1.41924	2.17963	2.20061	1.4812	1.89761	2.13076	1.56211	2.34061	7	7	7
P10606	Cytochrome c oxidase subunit 5B, mitochondrial	COX5B	3.71786	3.11944	3.95762	3.50195	3.59569	3.23182	3.24374	2.56674	3.24829	3.79373	3.38933	3.30699	3.4099	3.08142	2.5855	2.93299	3.42392	3.45563	4.04361	3.1061	4.50579	2.97722	3.28495	2.65628	7	7	7
P10644;P10644-2	cAMP-dependent protein kinase type I-alpha regulatory subunit;cAMP-dependent protein kinase type I-alpha regulatory subunit, N-terminally processed	PRKAR1A	1.38545	1.53211	0.762076	1.39483	1.49092	1.88067	1.07981	2.26567	1.51903	1.48516	1.95816	1.59508	1.81861	2.78791	1.67936	1.72131	1.02485	1.25451	0.584341	0.981193	0.704531	1.46148	2.47555	2.18537	18	18	15
P10645	Chromogranin-A;Vasostatin-1;Vasostatin-2;EA-92;ES-43;Pancreastatin;SS-18;WA-8;WE-14;LF-19;Catestatin;AL-11;GV-19;GR-44;ER-37;GE-25;Serpinin-RRG;Serpinin;p-Glu serpinin precursor	CHGA	-3.91595	-2.81283	-4.37928	-4.40119	-3.59323	-3.41242	-2.95659	-3.09078	-4.46737	-4.34221	-2.80562	-4.23568	-3.02181	-2.33876	-3.08572	-4.60018	-2.64123	-3.29626	-2.95274	-3.63732	-2.94842	-5.057	-3.39674	-2.74062	3	3	3
P10768	S-formylglutathione hydrolase	ESD	3.12778	3.53161	2.91336	2.81043	2.67801	3.46871	2.75551	3.10147	2.9036	3.4122	2.73592	2.96431	2.87952	4.116	3.20968	3.10695	2.5992	2.46794	2.4068	2.48345	2.83069	2.67607	2.83952	3.99991	19	19	19
P10809	60 kDa heat shock protein, mitochondrial	HSPD1	5.93675	5.71565	6.33123	5.77254	5.7563	5.76045	5.93122	6.25311	5.8047	5.65871	6.17036	6.06806	6.26051	5.94866	6.11081	5.73169	6.48691	5.24372	6.09491	6.13534	6.15027	5.52252	6.74378	5.50198	48	48	48
P10909-4;P10909-6;P10909;P10909-5;P10909-2;P10909-3	Clusterin;Clusterin beta chain;Clusterin alpha chain	CLU	2.36968	2.19655	2.1517	2.67085	2.0411	2.30634	2.94908	2.78089	2.45792	2.22539	2.26222	2.79469	2.21331	2.39239	2.97415	2.54931	3.10017	3.21538	2.60726	2.69932	2.51387	2.57866	2.89711	3.20704	19	19	19
P10915	Hyaluronan and proteoglycan link protein 1	HAPLN1	0.889921	0.724853	0.656873	2.12536	0.384926	0.913134	0.584583	1.56451	0.0616007	0.441196	-0.277217	1.7382	0.981119	0.437767	1.39484	1.918	0.686909	0.725462	1.48317	1.01576	1.55755	1.50378	-0.616062	1.44256	15	15	14
P11021	78 kDa glucose-regulated protein	HSPA5	3.55853	3.65532	4.36417	3.58264	3.82798	3.74725	4.31926	3.68447	3.67172	3.90999	3.81089	3.55251	4.13667	4.36465	4.21466	3.88368	4.30564	3.89557	4.33178	4.18283	4.06037	3.99927	4.62327	4.02554	31	30	30
P11047	Laminin subunit gamma-1	LAMC1	-2.49916	-1.04221	-1.59065	-1.68901	-0.413163	-0.421702	-2.08253	-1.40821	-1.98996	-1.28114	-1.38499	-0.877721	-1.15855	0.805788	-0.875043	-2.83136	-1.71868	1.862	-1.80908	-2.67988	-1.23366	-1.93311	0.374762	2.22363	35	35	35
P11137-3;P11137	Microtubule-associated protein 2	MAP2	5.34639	6.25698	6.28549	6.05391	6.7933	5.75748	5.8531	5.52557	6.29395	6.37083	5.09477	5.27458	6.79987	3.27777	5.15771	5.54084	5.85935	6.42576	5.83647	5.94891	6.01792	6.40805	5.01604	4.50177	107	107	107
P11142;P11142-2	Heat shock cognate 71 kDa protein	HSPA8	6.61865	6.67401	6.61911	6.61659	6.5769	6.59103	6.53578	6.74175	6.43681	6.53561	6.38242	6.4294	6.75551	6.53489	6.23684	6.39378	6.75633	6.23929	6.82612	6.84208	6.78016	6.59952	6.57927	6.18646	46	46	37
P11166	Solute carrier family 2, facilitated glucose transporter member 1	SLC2A1	-2.1854	-2.38649	-1.41856	-3.77717	-2.64465	-2.73227	-1.6183	-2.54707	-3.73173	-4.5719	-2.56329	-2.1922	-1.94779	-3.71228	-2.70752	-2.79317	-3.99638	-3.3987	-4.33194	-3.42862	-3.17411	-3.17146	-1.63374	-1.02693	3	3	3
P11169;Q8TDB8-4;Q8TDB8-2;Q8TDB8;Q8TDB8-5	Solute carrier family 2, facilitated glucose transporter member 3;Solute carrier family 2, facilitated glucose transporter member 14	SLC2A3;SLC2A14	1.20201	1.08077	0.535477	1.1984	1.93731	0.404263	0.493996	0.73029	-0.214915	1.98274	0.240854	0.542087	0.41865	-2.22307	0.968228	-0.0867554	1.90284	0.903742	0.528633	0.847816	1.48922	1.12038	0.396868	0.239578	5	5	5
P11177;P11177-2;P11177-3	Pyruvate dehydrogenase E1 component subunit beta, mitochondrial	PDHB	3.94392	3.52596	4.3051	4.09535	3.6908	3.66309	3.9193	3.82038	3.88667	3.52286	3.83386	3.99556	4.00135	3.59423	3.82252	3.49544	4.36659	3.34512	3.98865	3.81762	4.19934	3.65573	4.20406	3.40862	20	20	20
P11182	Lipoamide acyltransferase component of branched-chain alpha-keto acid dehydrogenase complex, mitochondrial	DBT	0.974516	-0.36083	0.768066	0.604928	1.02047	0.209301	-0.0291055	0.775991	0.190098	0.637246	1.14279	1.10436	0.995877	0.797462	1.50697	1.09522	1.27902	0.605316	0.763953	0.0202077	1.38575	-0.193018	1.18369	0.121864	8	8	8
P11216	Glycogen phosphorylase, brain form	PYGB	5.35109	5.31191	5.78107	4.86315	5.51925	4.95903	4.89322	5.35559	5.55326	5.54162	5.41864	5.65684	5.77825	4.59748	5.39227	5.36338	5.01106	4.62456	5.74781	5.38484	5.41567	5.22167	5.77207	5.08492	60	60	49
P11217;P11217-2	Glycogen phosphorylase, muscle form	PYGM	3.06713	3.21705	3.96439	2.71368	2.21594	2.29997	1.88848	3.33724	2.76842	2.51921	3.85828	3.67506	2.62482	2.48803	3.42083	3.48929	2.74413	1.57065	2.42938	3.21966	2.28969	3.3133	3.6274	3.12815	48	38	37
P11233	Ras-related protein Ral-A	RALA	-0.0786587	0.177278	-0.729459	-0.0293083	-0.381764	0.761473	-0.394996	-0.168919	-0.469599	-0.173766	-1.39725	-0.207546	-0.94045	-0.227831	-0.00122455	-1.26498	0.377789	0.40955	-0.347456	-0.38022	-0.022383	-0.172294	-0.555289	0.240963	8	8	3
P11274-2;P11274	Breakpoint cluster region protein	BCR	-0.80906	-2.22668	-2.15196	-0.817928	-0.912008	-3.53777	-1.55606	-1.50181	-0.629762	-1.38457	-3.79917	-0.663309	-1.28336	-2.76241	-1.37003	-2.92356	-1.30952	-1.51608	-1.7836	-0.833164	-1.88998	-2.79013	-3.30598	-1.38626	11	10	10
P11277-2;P11277;P11277-3	Spectrin beta chain, erythrocytic	SPTB	-4.44127	-2.89495	-3.83751	-3.66226	-2.82409	-3.55957	-1.78279	-3.26395	-3.44187	-4.98352	-3.22883	-3.67315	-2.90153	-3.47415	-3.96313	-1.65043	-2.6535	-2.35164	-1.19251	-4.2126	-3.6664	-3.0256	-4.58263	-2.47916	25	13	13
P11310;P11310-2	Medium-chain specific acyl-CoA dehydrogenase, mitochondrial	ACADM	0.212298	0.0433045	0.945484	0.24824	-1.06525	-0.234029	-0.106733	0.922034	0.500856	0.0418962	1.18506	0.151651	-0.275982	0.709747	0.950217	0.635956	0.218403	1.01435	-0.584928	0.207506	-0.357497	0.266981	1.01306	0.744085	11	11	11
P11413;P11413-3;P11413-2	Glucose-6-phosphate 1-dehydrogenase	G6PD	1.04111	1.43313	0.786642	1.14472	1.24444	1.56952	0.909009	1.53595	0.992364	1.54065	1.53904	1.12822	1.2887	1.88476	1.29588	1.35092	0.367208	1.01256	1.36349	0.858633	0.653066	0.902093	1.26145	1.36825	23	23	23
P11441	Ubiquitin-like protein 4A	UBL4A	-3.71142	-4.43187	-4.9431	-3.15631	-3.11424	-1.32713	-3.09757	-4.65545	-3.61932	-1.9011	-2.25144	-1.57674	-2.37113	-0.979579	-3.45374	-3.559	-2.77969	-2.60208	-2.07272	-3.13163	-3.633	-3.1278	-4.53928	-2.2073	3	3	3
P11498	Pyruvate carboxylase, mitochondrial	PC	2.38735	2.38078	2.75121	2.71671	2.46961	2.58336	2.38395	3.47161	2.81906	2.86347	3.35319	3.3338	3.00285	2.83935	3.08446	2.47111	2.98524	2.37666	2.8862	2.50605	2.91585	2.85036	3.72257	3.05386	46	46	46
P11532;P11532-11;P11532-4;P11532-12;P11532-2;P11532-3;P11532-14;P11532-15;P11532-18;P11532-9;P11532-13;P11532-17;P11532-6;P11532-5;P11532-7;P11532-8;P11532-16	Dystrophin	DMD	-2.70224	-1.8632	-2.12715	-3.01671	-2.52621	-3.1044	-2.55605	-1.8939	-2.57271	-1.45757	-2.04625	-2.51271	-4.46166	-2.45997	-1.75311	-1.98232	-2.80043	-3.13457	-2.84941	-1.63264	-2.55984	-0.883191	-2.42861	-2.04024	5	4	4
P11586	C-1-tetrahydrofolate synthase, cytoplasmic;Methylenetetrahydrofolate dehydrogenase;Methenyltetrahydrofolate cyclohydrolase;Formyltetrahydrofolate synthetase;C-1-tetrahydrofolate synthase, cytoplasmic, N-terminally processed	MTHFD1	2.60929	3.07237	3.02911	2.95713	2.1287	2.53342	2.69427	2.80965	3.07593	3.16344	2.55691	3.11234	2.50189	2.56007	2.36301	2.7203	2.57191	2.7776	2.7819	3.13283	2.88316	2.68791	2.67745	2.48312	42	42	41
P11766	Alcohol dehydrogenase class-3	ADH5	0.78243	1.19905	0.781232	0.796998	-0.657793	1.5705	0.821807	1.35369	1.55929	1.46114	2.736	1.18437	1.89202	1.58468	2.01954	2.34283	0.868428	1.19704	1.05467	0.881979	1.56499	0.609566	1.46045	2.19023	17	17	17
P11908;P11908-2	Ribose-phosphate pyrophosphokinase 2	PRPS2	-3.35951	-3.82583	-5.73643	-3.17181	-2.57467	-2.12111	-3.35988	-1.96631	-2.1015	-4.30317	-1.36085	-1.22011	-3.73644	-0.839532	-0.83311	-3.88576	-1.05859	-2.05818	-2.05479	-3.62174	-4.31887	-1.1606	-2.08359	-0.46856	9	3	3
P11940-2;P11940	Polyadenylate-binding protein 1	PABPC1	0.591173	-1.6956	0.541502	0.770462	0.175129	-1.01092	-1.30983	0.349185	0.540938	-0.975513	-0.27463	-1.53594	-0.713572	-1.65395	0.541186	-1.75513	-0.194716	0.284537	-0.0176329	-0.228227	0.781248	0.571799	0.36256	-0.0115957	17	17	8
P12036-2;P12036	Neurofilament heavy polypeptide	NEFH	2.60225	2.7178	3.31552	2.26354	1.11339	3.30371	1.60022	3.68924	1.42001	1.13562	4.29139	3.77704	1.74326	5.29434	3.30922	2.24138	0.924359	2.12285	0.547435	0.740807	1.30048	1.56466	4.11358	3.89605	24	21	21
P12081-4;P12081;P12081-3;P12081-2	Histidine--tRNA ligase, cytoplasmic	HARS	-0.254967	-0.232024	-1.19633	-0.689331	-1.09499	-0.362818	-0.297126	-1.43224	-2.69845	-0.593932	-0.623879	-0.622731	-1.49785	-0.591461	-1.26864	-1.08858	0.105343	0.205958	-0.388094	-0.0127342	-0.835143	-2.16531	-0.0649382	-2.30489	15	15	10
P12109	Collagen alpha-1(VI) chain	COL6A1	-0.448758	-3.58893	-3.43688	-4.5424	-1.50677	-0.859248	-2.38253	-1.63572	-3.70774	-0.501848	0.442901	-3.07481	-0.401771	2.72597	-2.95559	-0.57709	-0.921465	1.60186	0.0576715	-2.26974	0.51842	-1.13487	-0.587315	3.93328	26	26	26
P12110;P12110-3;P12110-2	Collagen alpha-2(VI) chain	COL6A2	-4.95225	-3.00568	-3.13038	-3.74573	-4.88471	-4.52112	-3.93474	-4.85502	-2.79563	-1.47212	-0.475123	-3.16933	-2.37847	1.48354	-3.27261	-1.95071	-3.74858	0.362275	-1.24612	-4.33568	-1.78188	-4.64579	-2.53856	3.11194	24	24	24
P12111-2;P12111;P12111-4	Collagen alpha-3(VI) chain	COL6A3	-0.0105279	-1.01121	-3.11877	-0.952534	-2.69954	-0.523317	-3.77977	-1.88374	-2.00962	0.65069	1.46215	0.222418	0.274519	4.10454	-3.27449	0.593759	-0.868929	3.21632	1.48842	-2.02065	2.37702	-2.1195	0.480321	5.50553	115	115	115
P12235	ADP/ATP translocase 1	SLC25A4	2.71786	2.3399	2.85899	2.37886	2.69448	2.24029	2.93047	2.26055	3.16527	2.59168	2.69326	2.40507	2.86891	0.752626	2.76762	1.99749	3.38201	0.993378	2.62878	2.78069	2.56866	2.29801	2.69307	1.76201	20	7	7
P12236	ADP/ATP translocase 3;ADP/ATP translocase 3, N-terminally processed	SLC25A6	2.62504	2.64092	2.984	2.30712	2.4262	1.8682	2.37367	2.5996	3.01804	2.24622	3.75125	2.70483	2.86153	-0.118568	3.01235	2.18115	3.1435	1.36617	2.86669	3.20013	2.74886	2.30123	2.88383	1.76684	23	23	6
P12268	Inosine-5-monophosphate dehydrogenase 2	IMPDH2	-1.35811	-2.40934	-1.38693	-1.71861	-3.84147	-2.37264	-4.49861	-2.09378	-1.60256	-2.74457	-0.878993	-2.25913	-0.878197	0.0103783	-1.1945	-1.81326	-3.21385	-3.05869	-4.50333	-3.20144	-2.37718	-4.07217	-0.584703	-1.78511	10	10	10
P12270	Nucleoprotein TPR	TPR	-3.55257	-0.870407	-3.3174	-2.0791	-3.11537	-0.045131	-3.02528	-0.278396	-4.27507	-4.96278	-1.05301	-4.65106	-2.85646	-1.44211	-3.77899	-3.99004	-2.79529	-3.29766	-3.74985	-3.92805	-4.09407	-4.84105	-3.63942	-1.15288	11	11	11
P12277	Creatine kinase B-type	CKB	8.24112	8.52926	8.39713	8.20973	8.47767	8.5318	8.02013	8.44241	8.2692	8.48321	7.78922	8.83479	8.74616	8.52537	8.41224	8.26399	8.32155	7.83729	8.63219	8.56409	8.65277	8.41809	8.39245	8.32492	32	32	32
P12532;P12532-2	Creatine kinase U-type, mitochondrial	CKMT1A	5.8272	5.42877	5.83189	5.40448	5.9031	5.20232	5.66304	5.03227	5.3615	5.9488	5.31427	5.54796	5.55477	3.82173	4.95003	5.21014	5.73707	4.79	6.01852	6.20314	5.90768	5.67008	5.52825	4.56811	25	25	25
P12694;P12694-2	2-oxoisovalerate dehydrogenase subunit alpha, mitochondrial	BCKDHA	-3.60135	-3.54986	-1.3871	-2.4607	-2.78319	-1.60465	-2.74598	-1.14695	-1.92214	-3.2477	-1.98357	-0.850961	-1.10166	-0.842266	-1.14081	-0.423792	-0.937093	-3.16753	-1.5771	-3.2661	-4.21816	-2.57714	-0.131476	-0.110918	8	8	8
P12814-3;P12814-2;P12814;P12814-4	Alpha-actinin-1	ACTN1	3.53918	3.90237	3.52088	3.93212	3.90738	3.89496	3.66444	2.73352	3.10553	4.2147	2.60858	3.77561	2.78828	2.08361	2.71503	3.19311	3.68653	3.75985	4.55081	4.54833	4.35557	3.74838	0.886608	2.3093	70	70	44
P12955;P12955-2;P12955-3	Xaa-Pro dipeptidase	PEPD	1.20827	0.713831	0.822369	1.36258	0.901754	1.37226	1.06928	1.20833	1.32138	1.15098	0.224528	1.98781	0.663847	1.82677	1.48082	1.62119	-0.157734	1.09551	0.414976	1.15877	0.735287	0.762581	0.948329	1.56008	13	13	13
P12956;P12956-2	X-ray repair cross-complementing protein 6	XRCC6	0.732473	1.575	1.97997	1.17438	1.42713	1.87741	1.69082	2.40855	1.43516	1.48427	1.30351	2.41963	0.97953	1.86331	2.04151	1.54574	1.64834	0.309515	1.57025	2.05835	1.24669	2.21156	1.32494	1.86367	21	21	21
P13010	X-ray repair cross-complementing protein 5	XRCC5	0.430352	1.30867	1.3222	0.676321	0.988903	2.12942	1.62321	2.33509	1.55019	0.913276	1.63822	1.56243	0.742192	3.08337	2.08261	1.6255	0.831658	-0.0339028	1.25559	0.98824	-0.504584	1.72677	0.958649	2.39505	27	27	27
P13073	Cytochrome c oxidase subunit 4 isoform 1, mitochondrial	COX4I1	1.28821	1.76487	1.80325	-0.00358591	2.02271	2.00761	2.4164	1.27545	2.18133	1.41644	1.85062	1.1131	2.7122	-0.21256	1.73499	1.25202	2.46693	-3.1467	2.08477	2.29602	0.771792	0.962548	2.20109	0.915823	11	11	11
P13473;P13473-2;P13473-3	Lysosome-associated membrane glycoprotein 2	LAMP2	-1.25032	0.263055	-0.238838	-0.950575	-3.62824	0.509085	-0.696962	0.79274	-1.06508	-0.621231	-0.766101	-0.166683	-0.837474	0.780589	0.226432	-0.54813	-0.558998	0.0207354	-0.968129	-0.321867	-1.5534	-0.194454	-0.255637	0.552423	3	3	3
P13489	Ribonuclease inhibitor	RNH1	2.02755	2.60776	2.35788	1.84219	1.60268	2.79223	1.89523	3.04597	2.17041	2.07866	2.02644	2.44921	1.93594	3.45749	2.35951	2.27518	1.56484	2.15608	1.69007	2.02312	1.312	1.92672	2.5508	3.00715	24	24	24
P13521	Secretogranin-2;Secretoneurin;Manserin	SCG2	3.09812	1.58211	4.42506	1.9434	2.74149	1.73724	2.42104	0.667246	3.47292	3.54902	3.61263	1.65898	3.11756	0.490556	2.59054	1.22565	1.90633	2.83441	1.76489	2.64698	1.81134	2.69578	5.0746	1.44282	25	25	25
P13591;P13591-1;P13591-4;P13591-3;P13591-5	Neural cell adhesion molecule 1	NCAM1	4.76825	4.97315	4.18128	4.88128	5.03476	4.56501	4.08866	4.85773	4.92593	5.11876	4.5006	4.76452	4.42421	3.71807	4.30791	3.94043	5.33286	4.72015	3.85464	4.14462	5.21968	4.68595	4.41377	4.30027	31	31	31
P13611-3;P13611;P13611-5;P13611-4;P13611-2	Versican core protein	VCAN	4.73887	6.34913	5.42482	5.29534	4.76526	7.02048	5.19994	8.34038	4.84063	4.49509	5.75257	7.32393	5.17805	7.7667	6.80904	6.39029	4.80822	5.10347	4.96223	4.66982	4.63033	5.87401	5.64539	7.05546	33	33	33
P13637;P13637-2;P13637-3	Sodium/potassium-transporting ATPase subunit alpha-3	ATP1A3	5.03118	5.23125	5.16839	4.51979	5.17126	4.65489	4.4592	4.28708	5.10716	5.47388	4.53624	5.03731	4.67721	3.05187	4.24332	3.7445	5.48601	4.596	4.24845	4.50944	5.36056	4.77208	4.59654	3.73493	55	55	33
P13639	Elongation factor 2	EEF2	3.79118	4.00456	4.01233	4.29136	4.45159	3.93749	4.07978	4.02942	3.90765	4.10216	3.46187	4.1013	4.18693	3.73764	4.2449	4.24731	4.11302	4.05787	4.29667	4.32059	4.14816	4.16764	3.96916	4.02731	43	43	43
P13667	Protein disulfide-isomerase A4	PDIA4	-3.22848	-0.712247	-0.753411	-1.06437	-1.23173	0.0705028	-0.985573	-1.01853	-1.14155	-4.35576	-1.40312	-0.228285	-0.962737	0.451008	0.482813	-3.49891	-0.912323	-0.924317	-1.1702	-1.84958	-1.59052	-3.25989	0.435032	0.752675	13	13	13
P13693;P13693-2	Translationally-controlled tumor protein	TPT1	1.74695	2.58948	2.18782	2.73779	2.55495	2.55117	2.24828	2.96173	2.09641	2.22067	2.47157	2.80224	2.10899	2.81193	2.45018	2.40825	2.37391	2.85485	2.70268	2.73842	2.41121	2.39238	2.39624	2.91721	9	9	9
P13716	Delta-aminolevulinic acid dehydratase	ALAD	1.18223	1.45012	1.24407	0.962784	0.29943	1.65638	0.442334	1.35119	1.76598	1.02049	1.76329	1.8252	1.25497	2.90827	1.41642	1.83166	0.0976359	1.13695	0.251239	0.506748	0.557662	0.925581	1.67905	1.92182	22	22	2
P13726-2;P13726	Tissue factor	F3	-1.5794	-0.511936	-1.66928	-1.33168	-4.13324	-1.83927	-3.94645	-1.0253	-0.0953462	-0.219486	-0.0351399	-5.23164	-1.05792	-1.89078	-0.0778502	-3.78392	-2.00053	-3.16218	-3.86084	-1.07862	-3.85499	-5.10276	-0.964023	-3.19687	4	4	4
P13797-2;P13797-3;P13797	Plastin-3	PLS3	-2.63534	-0.578839	-1.49246	-1.53348	-3.23792	0.83646	-1.66995	1.16556	-1.16144	-2.84556	-0.260318	-0.113621	-1.4008	1.0365	0.201954	0.258652	-2.09703	-0.151078	-2.29907	-1.95489	-3.2913	-0.800269	-0.79409	0.878894	12	12	9
P13798	Acylamino-acid-releasing enzyme	APEH	1.04346	1.05456	1.07781	1.1795	1.35569	1.4481	1.32469	0.806532	0.902452	0.916322	1.46135	0.328113	1.1027	1.82197	0.915186	1.08446	1.30151	1.42094	1.1052	1.57942	0.929712	1.15921	1.35666	1.13558	18	18	18
P13804;P13804-2	Electron transfer flavoprotein subunit alpha, mitochondrial	ETFA	3.21407	3.30606	3.56159	3.07722	2.66627	3.04653	3.05645	3.42867	3.41698	2.95138	3.63695	3.19335	3.64904	3.56443	3.39603	3.15483	3.64	3.03436	3.41685	3.30316	3.37506	2.91816	3.91674	3.07024	20	20	20
P13807-2;P13807	Glycogen [starch] synthase, muscle	GYS1	-3.89199	-3.05687	-2.49556	-4.08966	-3.56803	-1.33982	-1.41668	-0.482213	-1.60823	-3.44185	-1.38456	-1.29271	-0.218996	0.943906	-1.40335	0.481596	-3.98834	-3.88545	-3.11875	-5.5143	-5.00011	-2.89442	-0.576891	0.0692441	6	6	6
P13861-2;P13861	cAMP-dependent protein kinase type II-alpha regulatory subunit	PRKAR2A	2.54184	2.12273	2.17151	2.30244	2.96519	1.94704	2.41424	1.40024	2.66911	2.51017	0.971435	1.44821	2.90073	1.85401	1.91009	2.3221	2.59307	2.47506	2.41231	2.32797	1.95363	2.2606	1.9711	2.0617	22	19	19
P14136;P14136-2	Glial fibrillary acidic protein	GFAP	-0.929622	1.20976	0.293202	-0.798349	-4.64759	-2.15491	0.836956	-1.65828	0.276605	-0.363221	1.42738	-0.970534	0.39344	2.79019	-0.690818	2.00511	-1.52686	-3.64461	-3.69071	-1.58907	-1.80501	-4.17347	0.726243	2.89847	85	85	3
P14174	Macrophage migration inhibitory factor	MIF	5.68164	5.96195	5.17973	5.55996	5.24059	5.78701	5.50582	5.92156	5.63651	5.74912	5.03894	5.72676	5.53848	5.93925	5.40614	5.80243	5.42454	5.25695	5.74304	5.65362	5.73569	5.42662	5.39209	5.86683	9	9	9
P14314-2;P14314	Glucosidase 2 subunit beta	PRKCSH	0.261039	0.195601	-0.222372	0.699086	1.10623	-0.0616089	0.670497	0.525929	0.23087	0.35942	0.304468	0.00996162	1.11642	1.0436	0.521598	0.676732	0.469913	0.298977	0.35377	0.888912	0.795062	0.465831	0.430387	0.520823	6	6	6
P14324-2;P14324	Farnesyl pyrophosphate synthase	FDPS	0.00341574	0.354745	0.127552	-0.607544	0.0162396	1.15437	0.512451	0.828282	0.216685	0.453366	0.387296	0.585883	1.44668	1.87255	1.53374	0.905538	-0.00782356	0.100525	-0.0382088	0.884051	0.0176339	-1.59562	1.56234	1.40482	10	10	10
P14406	Cytochrome c oxidase subunit 7A2, mitochondrial	COX7A2	3.39447	3.07058	3.16104	2.50657	3.54862	3.23731	3.48582	3.04563	3.51656	3.25911	3.05613	3.28592	3.53502	2.91537	3.0093	3.04346	3.3921	3.29999	3.70515	3.66373	3.48051	3.36009	3.55364	2.94877	5	5	5
P14415	Sodium/potassium-transporting ATPase subunit beta-2	ATP1B2	2.76082	2.58383	3.13219	1.82666	2.25498	2.2812	2.55527	2.29966	3.04392	2.56443	2.8431	2.28326	2.70338	1.66433	1.85958	2.2109	3.20304	1.96409	2.56666	2.41978	2.25326	2.39147	2.40824	2.61256	9	9	9
P14543-2;P14543	Nidogen-1	NID1	-2.62048	-4.01753	-3.32636	-1.73451	-2.85049	-3.02449	-3.94138	-3.65234	-2.99844	-1.69361	-2.96211	-3.30132	-3.1163	0.581316	-2.62619	-2.43288	-2.0598	0.949581	-4.32106	-2.34063	-4.30724	-3.58535	-1.37569	1.39914	20	20	20
P14550	Alcohol dehydrogenase [NADP(+)]	AKR1A1	3.07695	3.06557	2.84998	3.02488	3.39097	3.19523	3.29646	3.58594	2.66445	3.21754	3.55345	3.67805	3.34861	4.0328	3.42989	3.23304	2.88446	2.95676	3.03055	3.10219	2.9102	3.04842	3.47841	3.56086	19	19	19
P14618;P14618-3	Pyruvate kinase PKM	PKM	2.8858	3.41145	2.32435	2.86209	2.31116	3.39401	2.40946	3.75503	2.83243	2.71536	3.55591	3.47296	2.34297	3.46165	2.71013	3.14975	2.48682	2.85698	2.14204	1.99834	2.05669	2.53723	3.23808	3.30009	57	57	5
P14618-2	Pyruvate kinase PKM	PKM	3.79022	3.70203	3.79487	3.88905	4.05425	3.5292	3.19359	3.48158	4.03005	4.1494	3.9905	4.00836	3.92235	3.4738	3.6776	3.76334	3.13055	3.11546	3.39022	3.30004	3.95635	3.26088	3.93419	3.63721	56	4	4
P14621	Acylphosphatase-2	ACYP2	1.48954	2.60393	2.27227	2.06675	1.73998	2.40631	2.11007	2.86737	1.72264	1.7573	3.1084	2.11086	2.0919	2.43331	2.7331	2.17738	1.45007	1.97456	1.28101	2.10058	1.04335	1.82541	3.02151	3.08184	8	8	8
P14625	Endoplasmin	HSP90B1	3.60815	3.86516	3.90589	3.62679	3.25708	3.56238	3.75096	3.62561	3.03028	3.56796	3.39621	3.67175	3.81474	4.10879	3.94429	3.32087	4.14738	3.45669	4.18358	3.79703	3.76143	3.67859	4.11674	3.84302	36	33	33
P14649	Myosin light chain 6B	MYL6B	-3.58126	-2.41939	-3.91987	-1.26858	-1.86094	-1.36133	-1.2103	-0.730222	-2.02226	-2.28211	-1.67005	-1.10723	-1.636	-1.36421	-1.66249	-1.39636	-1.32435	-0.869133	-1.94729	-3.63649	-1.20128	-1.95831	-2.35071	-2.4194	5	2	2
P14678-2;P63162;P14678;P63162-2;P14678-3	Small nuclear ribonucleoprotein-associated proteins B and B;Small nuclear ribonucleoprotein-associated protein N	SNRPB;SNRPN	-1.69844	-2.09049	-0.691383	-1.65443	-1.54221	-1.88746	-1.84197	-4.12189	-2.27006	-1.92051	-2.44885	-0.8792	-3.28685	-2.87954	-1.01034	-2.41649	-4.16111	-1.60999	-2.26203	-1.76057	-1.55543	-1.80622	-1.02711	-2.96022	2	2	2
P14854	Cytochrome c oxidase subunit 6B1	COX6B1	3.79198	3.8125	3.4386	4.06895	3.79695	3.4449	3.72	3.37165	4.08971	3.61655	3.84832	3.53614	4.08802	3.30082	3.28249	3.75606	3.30347	3.3547	3.9701	4.09603	3.84536	3.74066	3.90898	3.76083	6	6	6
P14866-2;P14866	Heterogeneous nuclear ribonucleoprotein L	HNRNPL	0.210855	0.483467	0.592794	1.23288	0.797855	1.11934	1.28733	1.73	1.20651	0.760107	1.05663	0.865211	0.796799	1.3465	0.582665	1.40437	0.696218	1.26872	0.373354	0.632322	1.23771	1.13169	0.0697563	1.69368	12	12	12
P14868;P14868-2	Aspartate--tRNA ligase, cytoplasmic	DARS	2.09892	2.63221	2.7364	2.21551	2.34551	2.49836	1.87734	2.74485	2.63229	2.51925	2.9465	2.77161	2.40425	2.85067	2.50818	2.60771	1.98159	2.14998	2.18427	2.20976	2.15584	2.20647	2.78951	2.53658	32	32	32
P14927;P14927-2	Cytochrome b-c1 complex subunit 7	UQCRB	3.21306	3.03264	3.34652	3.14498	3.15085	2.74842	3.43619	2.53607	3.25867	3.1758	2.7309	2.75913	3.35205	2.70038	2.96227	2.76616	3.37622	3.07744	3.37907	3.2863	3.31304	3.10016	3.24882	2.85148	12	12	12
P15104	Glutamine synthetase	GLUL	3.48115	2.74928	3.34827	3.28935	3.39283	2.39046	3.36879	2.08185	3.23203	3.49077	3.00979	1.5996	2.81268	1.97496	2.8571	2.82796	2.84063	3.09198	3.13715	3.09507	3.57747	3.60486	2.76071	2.88551	22	22	22
P15121	Aldose reductase	AKR1B1	2.75232	3.66064	3.23758	3.17498	3.19849	3.46518	3.69268	3.24318	3.56014	3.19007	3.70371	3.28125	3.53526	3.77857	3.28459	3.13381	3.20475	3.06191	2.93622	3.43985	3.14997	3.48283	3.83299	3.63284	17	17	17
P15170-3;P15170-2;P15170	Eukaryotic peptide chain release factor GTP-binding subunit ERF3A	GSPT1	-1.13984	-0.160265	-1.25714	-1.37378	-0.437197	-1.67852	-0.564468	-1.0189	-0.738706	-0.394492	-3.28156	-0.820962	-1.39072	-0.180836	-0.88495	-1.21851	-1.18833	-0.34945	-4.81681	-0.608181	-0.899801	-2.77289	-0.362047	-0.151772	10	10	4
P15259	Phosphoglycerate mutase 2	PGAM2	-1.20256	-0.111197	-1.55731	-1.92226	-2.56135	0.108141	-1.74516	0.0386301	-2.06519	-3.22383	0.935947	1.42333	-1.73264	1.57895	-0.162445	0.369669	-3.46558	-3.49791	-3.48398	-3.51741	-3.83339	-3.74321	1.15056	1.58911	9	5	5
P15311	Ezrin	EZR	2.92455	3.24517	3.43724	2.93948	2.45938	2.92437	2.52449	3.72837	3.19814	3.10704	3.21865	3.4697	3.44916	3.48696	3.59346	3.44945	2.62861	3.04582	1.96169	2.62958	2.15881	2.85204	2.96481	3.72422	28	21	20
P15374	Ubiquitin carboxyl-terminal hydrolase isozyme L3	UCHL3	-0.590176	-1.33623	-0.854434	-0.346885	0.11532	-0.724696	0.54964	-0.926788	-1.02754	-1.52626	-1.73243	-1.69656	-2.63289	-0.35209	-1.48654	-1.03213	-1.86971	-0.368645	-1.16025	0.251096	-0.240534	-0.80287	-1.09163	-0.63826	5	5	5
P15559-3;P15559-2;P15559	NAD(P)H dehydrogenase [quinone] 1	NQO1	-2.69723	-1.30458	-1.28019	-1.34213	-0.749764	-4.90196	-2.3631	-1.28381	0.156458	-0.854353	0.151697	-1.40432	-3.94374	-3.5791	-1.3152	-2.93078	-2.47624	-2.17925	-4.15681	-0.8365	-0.0267334	-2.99887	-0.93868	-1.68111	9	9	9
P15880	40S ribosomal protein S2	RPS2	0.981309	-0.735287	0.82958	0.866688	0.497998	-0.747414	-1.59076	0.454197	0.3508	0.653607	0.949028	0.841157	-2.08255	-1.89474	-0.0209066	-1.00323	-0.0386084	0.491211	0.702018	0.0127053	-0.286366	0.0219961	-1.33118	-2.51173	7	7	7
P15882;P15882-3;P15882-2	N-chimaerin	CHN1	-0.669053	-2.00024	-1.48516	-0.578778	-2.81274	-2.53945	-3.2278	-2.20704	-2.00137	-1.76788	-3.20407	-1.74014	-1.83039	-2.26975	-1.39084	-2.132	-2.47645	-3.39817	-2.55204	-2.46361	-1.40236	-1.79116	-2.7579	-3.02594	6	6	6
P15927;P15927-2;P15927-3	Replication protein A 32 kDa subunit	RPA2	-1.3387	-1.38328	-1.23821	-2.10614	-4.30241	-0.861183	-1.05338	-2.02481	-2.24325	-1.23799	-1.33547	-1.42775	-2.86028	-0.118767	-3.75335	-3.33665	-1.2243	-0.710878	-1.28231	-1.55203	-1.94668	-1.86919	-1.5977	-1.07873	2	2	2
P15954	Cytochrome c oxidase subunit 7C, mitochondrial	COX7C	2.48442	2.17589	1.45795	2.19551	1.51846	1.80749	1.54051	1.29277	1.92422	2.28377	1.76784	1.29897	2.01538	1.26801	1.80725	1.57679	0.943206	2.06739	1.6793	2.20542	0.633071	1.38067	1.91765	0.167694	3	3	3
P16070;P16070-16;P16070-5;P16070-7;P16070-3;P16070-4;P16070-6;P16070-17;P16070-8;P16070-10;P16070-11;P16070-13;P16070-14;P16070-12;P16070-18;P16070-15;P16070-9	CD44 antigen	CD44	-0.247853	2.24533	1.09114	1.11731	-1.21358	1.45974	0.460097	1.89722	1.99526	0.915205	2.86309	1.78105	1.62162	2.79866	2.20083	2.2492	-0.611159	0.347745	-2.50209	-1.5056	-2.13455	0.0329965	1.57596	3.40253	7	7	7
P16083	Ribosyldihydronicotinamide dehydrogenase [quinone]	NQO2	-4.1685	-3.81392	-3.91859	-2.90769	-2.05757	-3.32098	-4.13595	0.522563	-1.19351	-2.53667	-3.49084	-3.60224	-3.32623	0.35132	-1.91581	-0.0848181	-2.77344	-2.23675	-1.20246	-0.446905	0.669564	-1.00414	-3.65293	0.130892	11	11	11
P16104;Q96QV6;Q8IUE6	Histone H2AX;Histone H2A type 1-A;Histone H2A type 2-B	H2AFX;HIST1H2AA;HIST2H2AB	-0.306759	-0.408402	-0.919155	0.360305	-0.893057	0.456715	-1.53291	1.95371	-0.594963	-1.53423	0.692535	1.65295	-1.23437	0.71173	0.639095	-0.760977	-0.545329	0.446503	-1.13689	-0.888344	-0.262785	-0.562637	0.448088	0.533769	6	3	3
P16112-3;P16112-2;P16112	Aggrecan core protein;Aggrecan core protein 2	ACAN	-3.11325	-1.79056	-1.90178	-0.838851	-4.20024	-0.038621	-2.11573	-0.636568	-4.06493	-3.42904	-0.09399	-1.37231	-0.290046	0.548136	-2.32697	-1.96571	-2.89252	-2.29739	-2.84204	-4.2191	-2.32867	-2.0314	-2.31591	-1.25535	10	10	10
P16152	Carbonyl reductase [NADPH] 1	CBR1	5.10723	5.89062	5.09473	5.2953	4.66442	6.18368	5.10443	6.69486	5.04785	4.85612	5.33206	6.23627	5.23654	6.49358	5.8155	5.72758	4.80379	5.09068	4.90629	5.3694	4.35643	5.13223	5.6629	6.31606	25	25	23
P16219	Short-chain specific acyl-CoA dehydrogenase, mitochondrial	ACADS	-1.70462	-0.236427	-4.01578	0.588776	-1.36814	-0.0387346	-2.80227	-0.437733	-0.146637	-2.74602	1.04235	-2.66555	0.366772	0.752052	0.330188	-2.69786	-1.15988	-3.5849	-0.027854	-0.322431	-3.62585	-1.91191	0.862711	0.64108	10	10	10
P16298;P16298-4;P16298-3;P16298-2	Serine/threonine-protein phosphatase 2B catalytic subunit beta isoform	PPP3CB	1.62655	2.13173	1.66732	1.24052	2.32913	1.78395	1.79293	0.350033	1.44007	1.97191	1.0028	1.20834	2.51609	1.15284	1.06511	2.47177	1.87961	0.540441	1.92295	1.86094	1.75605	1.95689	0.490983	0.826968	23	13	12
P16389-2;P16389;Q09470;P22001	Potassium voltage-gated channel subfamily A member 2;Potassium voltage-gated channel subfamily A member 1;Potassium voltage-gated channel subfamily A member 3	KCNA2;KCNA1;KCNA3	-1.67934	-3.15212	-2.9258	-4.07039	-3.48529	-1.70237	-2.85631	-4.13339	-3.36304	-2.69609	-2.91424	-1.11743	-3.90649	-2.7856	-3.09155	-2.37805	-1.75398	-3.27163	-4.60644	-3.55403	-2.39242	-2.3444	-2.18393	-3.16662	4	4	3
P16435	NADPH--cytochrome P450 reductase	POR	0.37451	-0.123043	0.423076	0.0832604	0.571344	-0.445152	0.232849	-0.0845702	-0.286593	0.991413	-2.88023	-0.474472	0.0859161	-1.54281	0.0308816	-2.95709	-0.0712381	-0.702727	0.118292	0.0872526	-0.151739	-0.00509929	0.795527	-2.22432	12	12	12
P16519-2;P16519-3;P16519	Neuroendocrine convertase 2	PCSK2	-0.243505	-3.69791	-0.680074	-2.45075	-0.713729	-3.55379	-2.41112	-4.67818	-0.622286	0.270161	-1.11779	-2.3411	-1.64087	-1.85534	-2.38313	-2.85409	-1.25481	-1.30614	-1.14094	-1.28906	-2.11117	-3.74107	-4.73816	-1.83922	12	12	12
P16870-2;P16870	Carboxypeptidase E	CPE	2.51643	1.81922	2.62985	1.81644	2.65155	0.92627	2.37941	0.764341	2.38699	2.34863	2.43242	1.32727	2.6526	0.47962	1.27234	1.83694	1.70413	1.87486	2.26963	2.60303	1.74804	1.68906	2.3192	0.235053	14	14	14
P16930;P16930-2	Fumarylacetoacetase	FAH	1.42261	-0.248967	1.35835	0.448441	-0.184272	0.640195	0.429952	0.567957	1.04335	0.931352	-1.41425	0.589525	1.1005	0.777521	1.73119	1.61252	0.175577	1.1909	-1.69325	0.598029	-0.087595	0.728296	1.7697	-0.0630269	10	10	10
P16949;P16949-2	Stathmin	STMN1	3.47756	3.77938	3.1779	3.73232	3.99712	3.86821	3.83013	4.01022	3.41907	3.43443	2.66786	3.87479	3.76074	4.62925	3.76036	4.13682	3.64326	4.0558	3.69031	3.79899	3.5089	4.20606	2.74621	3.96066	12	12	9
P17066;P48741	Heat shock 70 kDa protein 6;Putative heat shock 70 kDa protein 7	HSPA6;HSPA7	-2.2069	-4.17879	-4.16752	-4.65898	-1.69774	-2.5846	-1.0979	-2.5258	-2.34265	-1.8635	-2.53412	-2.39097	-1.64654	-0.816949	-4.84173	-6.46875	-4.19115	-4.80549	-7.04893	-1.98058	-4.69056	-2.82771	-2.94553	-1.45989	12	4	4
P17174;P17174-2	Aspartate aminotransferase, cytoplasmic	GOT1	6.1066	5.75557	6.06975	6.1314	6.1742	6.17179	5.72361	5.92795	5.61072	6.05881	5.70355	6.10305	5.88633	6.16723	5.65804	5.27565	6.07996	5.82412	6.2965	6.20132	6.03077	6.06813	6.01017	5.76909	36	36	36
P17252	Protein kinase C alpha type	PRKCA	2.92896	3.16318	3.55349	1.17499	3.02764	1.84351	3.13657	2.2924	3.43128	2.60282	2.96306	2.19481	3.48039	2.09203	2.58188	2.80609	2.48814	1.22097	2.64747	3.21016	2.58526	2.51849	3.04198	2.29598	31	28	22
P17302	Gap junction alpha-1 protein	GJA1	2.20938	1.36061	2.19212	1.18692	1.59928	1.28533	-0.617854	0.623906	1.79693	1.96837	2.38613	1.47217	1.28126	0.833564	0.83866	1.18292	0.445481	0.014515	0.408322	-0.304517	0.751856	-0.0735846	1.50854	1.20165	9	9	9
P17600;P17600-2	Synapsin-1	SYN1	6.89101	6.61217	6.6441	6.93273	7.13372	5.59089	6.25926	5.65674	6.60553	7.05888	6.17245	6.48632	6.59569	3.58185	5.75399	5.83149	7.16091	6.34442	7.37032	7.02285	7.32608	6.67771	5.90567	4.64581	46	46	41
P17655;P17655-2	Calpain-2 catalytic subunit	CAPN2	-1.18339	0.741618	0.263722	-0.936542	-1.13453	1.36593	0.769169	0.679224	0.665852	-0.175355	0.527765	0.539299	0.185047	2.13356	1.25283	1.10994	0.0908	-0.886892	-0.554299	-0.543318	-0.382273	-0.607132	0.702377	2.42874	16	16	16
P17677;P17677-2	Neuromodulin	GAP43	3.58528	2.97314	3.20571	3.94889	3.3202	2.92347	3.20594	2.95714	1.43167	3.37667	3.23366	1.42664	3.01422	2.8895	3.31655	3.41693	4.15884	3.74217	4.04386	3.33692	3.80672	3.05325	3.10333	2.6492	10	10	10
P17812;P17812-2	CTP synthase 1	CTPS1	-2.34729	-2.61208	-1.54496	-1.36294	-1.78625	-3.87722	-3.98235	-1.85575	-1.70224	-1.97378	-1.94457	-3.59483	-1.71744	-2.27845	-1.7091	-2.08588	-2.56844	-2.29137	-0.696466	-2.43208	-1.43139	-2.67691	-1.60542	-2.15946	10	10	9
P17844;P17844-2	Probable ATP-dependent RNA helicase DDX5	DDX5	-2.00245	-1.70216	-0.965221	-1.416	-1.83559	-2.19473	-3.99261	-4.0383	-0.0486295	-2.07096	-0.868116	-1.50387	-3.53501	-1.48454	-3.9405	-3.18109	-0.795894	-2.04605	-1.68476	-2.02302	-1.82392	-1.52236	-3.58845	-1.68511	13	8	8
P17858;P17858-2	ATP-dependent 6-phosphofructokinase, liver type	PFKL	3.23172	3.36474	3.0924	3.03044	3.75979	2.84743	3.55994	3.38918	3.5981	3.38234	3.51817	3.76542	3.06797	2.76177	3.10912	3.50752	3.39741	2.43132	3.29039	3.37798	3.29573	3.28725	3.34042	3.23475	28	25	25
P17931	Galectin-3	LGALS3	0.491684	0.861122	0.692117	0.539849	1.20653	0.806931	0.491931	1.06266	0.836007	1.02587	1.44219	1.21379	1.8159	0.892633	1.91042	0.42572	0.758928	1.37705	0.975219	0.741747	1.44338	0.677825	-1.06137	2.0235	7	7	7
P17980	26S protease regulatory subunit 6A	PSMC3	1.79216	1.67579	2.05212	1.9652	1.17379	1.94317	1.47849	1.50518	1.73919	1.37742	1.56096	1.81552	1.48428	2.03353	1.4898	1.93269	1.76044	2.07748	1.81675	1.62924	1.5895	1.81421	1.42258	1.61016	17	17	17
P17987	T-complex protein 1 subunit alpha	TCP1	4.03314	4.11392	4.12349	4.25951	4.20321	4.3782	4.04018	4.13274	3.89434	4.23138	3.93028	4.19506	4.19627	4.17831	3.99448	3.86905	4.19856	3.9155	4.18134	4.27938	4.42485	4.08281	3.90733	3.96747	32	32	32
P18206;P18206-2	Vinculin	VCL	0.505408	1.21527	1.40216	1.02087	0.700966	1.55769	0.604521	1.26151	1.77944	1.59556	2.38734	1.64087	1.11267	1.35291	1.93339	1.49699	-0.662062	3.39958	0.665303	-1.01206	1.08872	0.984981	1.13676	3.17889	50	50	50
P18433-6;P18433	Receptor-type tyrosine-protein phosphatase alpha	PTPRA	-2.74827	-1.69859	-1.33766	-3.66072	-4.09533	-3.17825	-1.53847	-3.19141	-0.549206	-2.91581	-0.832523	-3.11616	-2.24583	-2.33009	-2.31578	-2.97098	-1.76659	-2.87418	-2.83733	-2.8809	-2.21854	-2.2176	-2.80531	-1.75254	5	5	5
P18669	Phosphoglycerate mutase 1	PGAM1	4.43762	4.75435	4.44891	4.56975	4.24117	4.62284	4.46494	4.92194	4.60549	4.86723	4.88819	4.86076	4.5465	5.10659	4.59596	4.74023	4.60732	4.34696	4.43098	4.59807	4.72729	4.56976	4.78712	4.8444	19	19	15
P18859;P18859-2	ATP synthase-coupling factor 6, mitochondrial	ATP5J	2.89589	2.44642	2.40989	2.34615	3.11868	2.22701	2.46762	2.58598	2.96042	2.55273	3.03123	2.43219	1.1027	2.32375	2.63247	2.44951	3.0539	2.17693	3.17143	3.07822	2.74078	2.00089	3.12233	2.27611	8	8	8
P19021-4;P19021-3;P19021-6;P19021;P19021-5;P19021-2	Peptidyl-glycine alpha-amidating monooxygenase;Peptidylglycine alpha-hydroxylating monooxygenase;Peptidyl-alpha-hydroxyglycine alpha-amidating lyase	PAM	-1.07022	-1.95572	-0.724237	-0.876599	0.853145	-1.77216	0.35716	-3.57864	0.152335	0.318531	0.394014	-2.62726	0.353619	-2.75573	-4.47758	-3.44725	-0.379095	-1.13077	-2.78748	-0.163506	-0.198775	-1.6108	-0.461536	-2.64411	9	9	9
P19022-2;P19022	Cadherin-2	CDH2	-0.31686	1.11723	0.97659	-1.08469	-1.55541	0.86141	0.748011	0.676353	0.109701	0.808503	0.96377	0.589409	1.05851	0.595972	1.0445	0.673778	0.541394	-3.29797	0.327932	0.58259	0.230889	-0.0477452	0.569914	0.113733	7	7	7
P19086	Guanine nucleotide-binding protein G(z) subunit alpha	GNAZ	1.25185	0.84581	0.143119	1.34946	1.62117	1.32115	0.416608	1.18978	1.96373	1.71377	1.56838	1.39933	0.934037	-3.31688	1.5666	0.413535	1.57322	1.19238	0.682583	0.439089	1.69913	1.94872	0.889159	0.0552755	11	11	11
P19338	Nucleolin	NCL	0.747897	2.10452	1.8405	1.68427	1.46975	2.17268	1.52701	2.63436	1.8367	1.81261	1.65824	2.30917	1.69485	3.64329	2.38262	1.77038	1.45424	1.98946	1.52387	1.44288	1.48146	1.95643	1.38084	1.92063	27	27	27
P19367;P19367-4;P19367-2;P19367-3	Hexokinase-1	HK1	6.17937	5.99967	6.68173	5.56304	7.05305	5.85174	6.59409	5.93542	6.51328	6.57927	5.57094	6.36049	6.72695	4.69035	5.88105	5.66583	6.36851	4.90056	7.0126	6.83304	6.95106	5.44085	6.06863	5.00559	65	65	61
P19404	NADH dehydrogenase [ubiquinone] flavoprotein 2, mitochondrial	NDUFV2	2.88398	2.79094	3.03617	2.85877	2.69071	2.35884	3.03152	2.23978	2.75689	2.49706	2.57517	2.45962	2.69142	2.24465	2.26766	2.63207	3.14579	2.26872	3.12563	2.80085	2.86336	2.30327	3.02381	2.17642	13	13	13
P19525-2;P19525	Interferon-induced, double-stranded RNA-activated protein kinase	EIF2AK2	-1.01889	-1.63566	-0.828395	-0.956138	-1.56858	-1.95921	-2.1727	-1.52729	-1.2273	-1.02234	-1.71094	-0.442853	-1.18257	-3.03874	-0.666493	-2.10619	-1.42832	-2.11063	-1.84077	-1.05377	-0.48056	-1.81042	-0.84146	-1.25206	8	8	8
P19623	Spermidine synthase	SRM	0.970635	-0.0264457	1.27076	0.551836	0.423062	0.976913	0.855008	0.358931	1.297	0.795783	1.18789	0.676841	1.31999	1.30364	1.32685	1.31672	0.938331	0.730262	0.593026	0.372199	1.03961	1.17382	0.555207	0.505079	11	11	11
P19784	Casein kinase II subunit alpha	CSNK2A2	-1.77888	-1.53503	-1.81568	-2.73872	-1.15822	-2.81325	-2.09253	-2.55649	-1.6218	-2.79553	-2.49195	-1.24922	-1.95516	-2.41697	-3.47484	-2.56812	-1.73568	-4.78888	-0.639515	-1.30468	-1.69132	-2.28743	-1.10606	-2.60338	9	9	9
P20020-4;P20020-1;P20020-5;P20020-2;P20020-6;P20020	Plasma membrane calcium-transporting ATPase 1	ATP2B1	1.88974	2.88031	1.06883	2.37475	2.03297	2.1028	2.19887	1.29397	1.6745	1.81595	0.173612	2.47317	0.9254	-1.92942	0.681915	1.43325	3.10957	1.87538	1.68588	2.39796	2.27794	2.16662	0.000939127	0.444451	41	25	23
P20073-2;P20073	Annexin A7	ANXA7	1.24713	1.36742	0.859635	1.80946	1.46546	1.38134	1.50808	1.3762	1.55806	1.00216	1.98231	2.03139	1.43142	2.46751	1.89729	1.44898	0.00240018	1.11841	1.09527	1.65227	0.961446	1.2822	1.6467	1.72082	16	16	16
P20290-2;P20290	Transcription factor BTF3	BTF3	-2.45198	-1.47732	-3.1323	-1.92608	-2.53794	-3.92158	-1.64452	-1.66205	-2.78519	-1.25547	-0.448378	-2.3886	-3.97426	-1.27062	-2.87651	-2.37386	-2.27191	-1.06894	-2.53187	-1.39973	-2.4371	-2.34875	-2.14628	-0.934913	3	3	3
P20336	Ras-related protein Rab-3A	RAB3A	3.64058	3.68171	3.56142	3.481	3.55341	2.9902	3.18396	1.99611	3.3217	3.79203	2.41017	2.47289	3.37243	-0.239084	2.73407	2.83613	4.13921	2.81363	3.79218	3.66643	4.12799	3.27507	2.39708	1.28956	13	13	9
P20337	Ras-related protein Rab-3B	RAB3B	0.472512	-1.34562	0.674599	0.760687	0.910407	-0.820592	-0.98824	-3.95872	0.59855	0.866611	-0.984864	-2.49918	0.924713	-2.3335	-0.516229	-0.514483	0.384162	0.159466	-1.7844	-0.115055	-1.60134	-0.182956	-0.17215	-2.09619	10	8	8
P20338	Ras-related protein Rab-4A	RAB4A	-2.05641	-3.13603	-2.91398	-2.29195	-3.54752	-2.31737	-2.27343	-2.79154	-1.69923	-2.67069	-3.57905	-2.51989	-3.84922	-1.94796	-3.71933	-2.70589	-4.031	-3.64458	-3.55315	-3.55799	-2.41957	-3.72204	-1.6507	-2.30331	6	5	5
P20339-2;P20339	Ras-related protein Rab-5A	RAB5A	-1.93567	-0.537519	-1.56203	0.380997	0.592214	-2.64219	-0.612655	-2.23449	0.633162	-0.390869	-1.51401	-2.72236	-0.0506198	-3.09452	0.0980339	-2.10541	0.209259	0.000854744	-3.30432	-1.93128	-2.67424	-0.482983	-0.83107	-0.645707	8	5	5
P20340-2;P20340;P20340-4	Ras-related protein Rab-6A	RAB6A	-0.287098	0.344959	0.072621	0.164905	-0.15464	0.308314	-0.484618	0.116034	0.263776	-0.28517	0.33961	0.0982686	0.312029	-0.359699	0.417445	-1.17926	0.179522	-0.783062	-0.101632	-0.18699	-0.179669	0.17154	0.302978	0.0527538	12	5	4
P20618	Proteasome subunit beta type-1	PSMB1	1.37897	1.47799	1.59938	1.6086	2.03354	1.78605	1.508	0.738586	1.53639	1.5174	0.0631083	1.84667	1.54639	1.68974	1.71361	1.11477	1.57829	1.95188	1.3502	1.38244	1.59468	1.66564	1.43437	1.0269	11	11	11
P20674	Cytochrome c oxidase subunit 5A, mitochondrial	COX5A	4.23903	3.92348	4.36756	4.34688	4.39746	3.9943	4.18976	3.94909	4.11244	4.17413	4.18301	3.38724	4.47679	3.55895	4.3836	3.93252	4.33557	4.01465	4.56802	4.49333	4.72211	4.11805	4.45051	3.59669	9	9	9
P20700	Lamin-B1	LMNB1	-3.78544	-2.32085	-1.53301	-2.72088	-4.00689	-0.0733249	-2.23539	-0.579928	-3.22929	-2.71073	-0.561206	-1.13982	-1.59518	0.386546	-1.04868	-1.22572	-2.15903	-0.435244	-2.09449	-3.35654	-1.69821	-4.61267	-3.27554	-0.0121462	14	11	11
P20916-2;P20916-3;P20916	Myelin-associated glycoprotein	MAG	1.89308	3.49766	2.11643	2.58867	-1.18596	2.64114	1.1497	3.36829	0.381299	0.564878	2.67748	4.0293	-1.10401	3.12821	3.64907	2.0951	1.36718	2.11466	-1.93784	0.367617	0.184896	2.44321	3.33381	2.85175	8	8	8
P20962	Parathymosin	PTMS	-0.949252	-1.42089	-0.673356	-0.580499	-0.282847	-1.71002	0.764636	-4.17792	-0.880209	-0.050852	-1.203	-1.69805	-0.122102	-1.38812	-2.89057	-2.29266	-1.25126	-0.758086	-1.42233	-0.672012	-0.885019	-0.919768	-2.33269	-0.810848	4	4	4
P21266	Glutathione S-transferase Mu 3	GSTM3	3.50114	4.628	4.5522	3.66036	4.13458	4.74627	3.64547	4.52417	3.33944	4.37431	4.04252	4.1552	4.03606	3.55758	5.38242	4.31825	3.42319	4.91949	3.88814	4.55303	3.22846	3.96732	4.09299	4.74177	21	21	21
P21281	V-type proton ATPase subunit B, brain isoform	ATP6V1B2	6.0857	5.80567	5.95175	6.14522	6.5265	5.90807	5.98423	5.73936	5.82553	6.11064	5.35157	5.90731	6.19629	5.64554	5.64512	5.81938	6.12595	5.79742	6.35811	6.21543	6.23742	6.12712	5.65402	5.23678	36	36	27
P21283	V-type proton ATPase subunit C 1	ATP6V1C1	2.63866	2.07695	2.46359	2.57207	3.29315	1.79067	2.48265	2.60954	2.65105	2.77465	1.8153	2.61306	2.51904	1.56353	2.44856	2.56352	2.70366	2.27098	2.93002	3.12216	3.24108	2.91044	2.46271	1.5359	26	26	26
P21291	Cysteine and glycine-rich protein 1	CSRP1	1.24355	3.09379	1.83467	1.85318	0.703857	2.32379	1.49292	3.36617	1.94464	1.90286	2.60195	2.80813	1.57529	2.07892	2.14998	2.8946	1.65703	2.87287	1.36404	1.97366	1.61586	2.37196	2.28668	3.06254	8	8	8
P21333-2;P21333	Filamin-A	FLNA	-1.49265	1.37979	0.172008	-0.530227	0.164954	-0.00978632	-0.403501	1.45395	0.803244	0.719132	2.2429	1.49557	1.05372	1.42762	1.32069	0.891953	0.517053	4.80481	1.47665	-0.627681	1.18671	0.919328	3.06108	3.5978	114	114	108
P21397;P21397-2	Amine oxidase [flavin-containing] A	MAOA	1.87316	0.821191	3.41863	0.476563	2.35622	1.46109	2.58018	1.57118	2.89832	1.9844	2.34296	1.02657	2.67427	0.44827	1.66564	1.66568	1.37199	-0.682131	2.14993	2.11547	1.44895	1.53536	2.41212	1.15956	20	20	20
P21399	Cytoplasmic aconitate hydratase	ACO1	2.18305	1.70168	2.62139	1.44809	0.849437	1.63468	1.94308	2.88635	2.26507	1.71828	2.07386	1.5167	2.16019	2.33346	2.38018	1.93381	1.41657	2.1941	1.85173	1.3331	1.39278	2.12051	2.16572	2.24966	23	23	23
P21579	Synaptotagmin-1	SYT1	5.00962	4.97545	4.67381	5.11826	5.25161	4.39957	4.03063	4.01956	5.12034	4.95932	4.18105	4.52992	4.86536	2.08127	4.02879	4.24655	5.51643	4.20706	5.26534	5.06183	5.60699	4.92687	4.14911	3.28225	27	27	19
P21695-2;P21695	Glycerol-3-phosphate dehydrogenase [NAD(+)], cytoplasmic	GPD1	1.39338	2.03498	2.52874	0.760453	0.780586	1.26764	0.799498	2.47276	1.72695	1.78455	2.84516	1.46397	2.05532	2.98576	1.80232	2.64182	0.331211	1.20298	0.0949271	1.7201	-0.7543	0.0736841	2.52563	2.82309	16	16	16
P21796	Voltage-dependent anion-selective channel protein 1	VDAC1	6.42566	6.32706	6.54937	6.20814	6.52419	6.38385	6.31463	6.09428	6.37051	6.68761	5.62829	6.30325	6.61011	5.69838	5.6351	5.80413	6.46534	5.96143	6.66579	6.71264	5.93505	6.32265	6.32074	5.60172	31	31	31
P21912	Succinate dehydrogenase [ubiquinone] iron-sulfur subunit, mitochondrial	SDHB	2.2607	2.14985	2.27331	2.40827	1.96841	1.27142	2.48346	1.42866	2.24753	1.82321	2.02441	1.72624	1.76111	-0.387727	1.29827	1.31277	2.6045	1.92354	2.45564	2.16248	2.4269	1.82223	2.61727	0.72295	13	13	13
P21926	CD9 antigen	CD9	2.65636	3.47751	2.22039	3.11515	1.06903	4.02366	1.82268	4.2145	1.30833	1.61541	2.70976	3.42379	1.02341	4.18115	3.49695	2.57621	1.948	2.96505	1.45827	2.0822	0.973517	3.4452	3.18046	3.49342	5	5	5
P21964-2;P21964	Catechol O-methyltransferase	COMT	-3.12755	-2.64391	-3.67538	-3.18895	-2.83266	-0.675475	-2.735	-0.292242	-3.18688	-3.86649	-0.856406	-0.609444	-2.99972	-1.01573	-0.071673	-0.998322	-3.90428	-4.49042	-4.12708	-2.94093	-3.511	-3.09944	-0.771154	0.417962	6	6	6
P21980	Protein-glutamine gamma-glutamyltransferase 2	TGM2	-3.64423	-1.4297	-3.57334	-3.306	-3.74391	-1.58585	-1.04029	-4.31344	-4.44438	-0.62742	-2.70131	-3.68909	-4.71037	1.15488	-3.75144	-2.39096	0.233886	2.21607	-0.698227	-3.82419	-0.732106	0.209391	-1.81621	1.92109	34	34	34
P22033	Methylmalonyl-CoA mutase, mitochondrial	MUT	-0.612812	-0.510999	0.685941	0.282245	-1.51834	-0.293554	0.577997	-0.346793	0.402957	-1.66203	1.3575	-0.414102	0.650381	-0.484865	0.536341	-0.582263	1.1741	0.458755	0.451231	0.0427479	0.483184	-0.227583	0.227347	-0.731799	12	12	12
P22059	Oxysterol-binding protein 1	OSBP	-1.0651	-2.74997	-1.19569	-1.48213	-1.76933	-2.54907	0.113819	-2.08129	-0.423506	-0.117144	-0.562445	-0.778558	-2.67552	-0.652406	-1.40401	-0.960539	-0.579871	-1.82668	-0.642901	-0.0255429	-0.201022	-2.63189	-1.17233	-0.798571	10	10	10
P22061;P22061-2	Protein-L-isoaspartate(D-aspartate) O-methyltransferase	PCMT1	4.27065	4.2575	3.68094	4.34465	4.26819	4.36414	3.44979	3.89705	3.85474	4.17283	3.97221	4.21999	3.86959	4.28827	3.91696	3.97617	4.05657	4.03919	4.36806	4.32816	4.67922	4.16355	3.79949	3.95834	13	13	13
P22087	rRNA 2-O-methyltransferase fibrillarin	FBL	-2.06163	-4.2201	-1.82463	-1.24025	-1.87253	-2.4168	-1.28068	-2.48341	-0.98847	-4.64964	-0.751936	-1.47675	-1.70916	-1.7779	-0.629242	-0.813482	-1.38539	-1.97457	-2.061	-2.02794	-2.14148	-2.11474	-1.70551	-3.08894	3	3	3
P22102;P22102-2	Trifunctional purine biosynthetic protein adenosine-3;Phosphoribosylamine--glycine ligase;Phosphoribosylformylglycinamidine cyclo-ligase;Phosphoribosylglycinamide formyltransferase	GART	-0.803872	-0.20031	-1.08981	-1.87956	-1.577	-0.224008	-0.310076	0.484958	-0.296003	-0.632018	0.929985	0.822661	0.384392	0.283822	-0.642988	-2.83144	-1.27914	-0.907072	-0.454237	-1.15174	-1.04999	-4.73978	-1.3569	0.465096	17	17	17
P22234;P22234-2	Multifunctional protein ADE2;Phosphoribosylaminoimidazole-succinocarboxamide synthase;Phosphoribosylaminoimidazole carboxylase	PAICS	2.90365	2.85577	2.83707	2.79887	2.63054	2.99927	2.50874	3.28867	3.00456	2.88963	3.32783	3.2982	3.2796	3.69774	3.5037	3.04756	2.74755	2.7068	2.99043	2.60133	2.37756	2.96477	3.2725	3.47078	24	24	24
P22307-7;P22307-8;P22307;P22307-4;P22307-2;P22307-6	Non-specific lipid-transfer protein	SCP2	0.150982	-0.251734	-0.1792	0.0554577	-0.65293	0.244781	-0.328422	-0.728601	0.261427	0.074284	1.23864	0.00147168	0.158371	0.94939	0.0351555	0.348417	-0.446132	0.120629	0.0791428	0.15899	-0.845214	-0.819485	-0.070794	0.472811	12	12	12
P22314-2;P22314	Ubiquitin-like modifier-activating enzyme 1	UBA1	5.22365	5.35859	5.56271	5.59237	5.77014	5.72009	5.55794	5.69608	5.39063	5.49579	5.00121	5.61761	5.76838	5.87345	5.21861	5.15667	5.49591	5.21226	5.70573	5.69782	5.51914	5.53773	5.4638	5.31744	59	59	59
P22392-2;P22392;P15531;P15531-2	Nucleoside diphosphate kinase B;Nucleoside diphosphate kinase A	NME2;NME1	4.32044	4.56433	4.48099	4.67143	4.74827	4.36073	4.41208	4.40573	4.39746	4.54551	4.51646	4.28976	4.66945	4.53686	4.21727	4.54389	4.49583	4.43833	4.39439	4.49748	4.67967	4.64087	4.47502	4.6142	21	21	21
P22570-4;P22570;P22570-7;P22570-3;P22570-6;P22570-5;P22570-2	NADPH:adrenodoxin oxidoreductase, mitochondrial	FDXR	-2.17488	-2.20678	0.146056	-1.08009	-3.93552	-3.48324	-0.591835	-1.30839	-0.0305164	-0.137985	1.22246	0.0320699	-0.590801	-2.50824	-3.01299	-3.31788	-0.712405	-1.58227	0.819403	-1.35923	-1.06177	-1.64863	-0.305086	-0.697784	13	13	13
P22626;P22626-2	Heterogeneous nuclear ribonucleoproteins A2/B1	HNRNPA2B1	2.43737	3.0124	3.18303	3.53809	2.81771	3.20666	3.23936	3.87577	3.20879	2.79796	3.48302	3.20392	2.91216	3.20256	3.19607	2.76583	3.38906	3.34887	2.86738	3.06922	2.95804	3.56183	2.61264	3.64953	21	21	21
P22676	Calretinin	CALB2	0.961421	-2.12597	2.85654	-0.266506	0.846578	0.44775	0.594102	0.708977	1.63127	2.20253	2.07734	0.589643	2.07556	-2.14799	1.79088	-1.36254	0.620408	1.05464	0.152297	1.4167	0.89997	1.37527	3.6711	-1.91471	22	22	21
P22694-4;P22694-3;P22694;P22694-5;P22694-7;P22694-6;P22694-9;P22694-2;P22694-10;P22694-8	cAMP-dependent protein kinase catalytic subunit beta	PRKACB	0.283914	0.867771	-0.616261	-0.714803	0.864921	-0.242458	0.859365	-0.221944	1.12765	-0.234663	-0.866625	-0.0334513	0.2037	-1.02979	0.632801	-0.135767	0.462302	-0.893951	0.605363	0.794189	0.160762	0.756631	0.838531	-1.44341	15	15	6
P22695	Cytochrome b-c1 complex subunit 2, mitochondrial	UQCRC2	4.63968	4.40208	5.1237	4.70827	4.27318	4.23868	4.7371	4.21379	4.31729	4.45456	4.69797	4.57391	4.86708	3.56497	4.27961	4.20717	5.09576	3.98964	4.98898	4.73154	4.74938	4.47246	4.81633	3.93705	23	23	23
P22830;P22830-2	Ferrochelatase, mitochondrial	FECH	0.504402	-1.7573	0.623991	-4.38851	-3.24061	-0.775697	-0.00114992	-3.24825	0.530554	0.370489	-0.0565476	-0.800269	0.0200827	-1.451	-0.181253	-0.462074	-0.506368	-1.30492	-0.467762	-1.42441	0.359622	-0.189829	-0.176232	-2.47639	13	13	13
P23246;P23246-2	Splicing factor, proline- and glutamine-rich	SFPQ	1.47651	0.996125	1.93758	1.7561	1.36422	0.664575	0.845656	1.33005	0.702895	1.26085	1.20219	1.4196	1.02804	0.690194	0.953785	0.69123	1.49394	1.55147	1.68626	1.45711	1.57538	1.50316	0.574232	0.844831	16	16	16
Q9NRH3;P23258	Tubulin gamma-2 chain;Tubulin gamma-1 chain	TUBG2;TUBG1	-3.00511	-4.34475	-3.2957	-2.4585	-2.44434	-4.5671	-1.72981	-4.95206	-3.75176	-3.00297	-3.22343	-0.508984	-2.54339	-3.40213	-2.30813	-3.85789	-2.68776	-2.52338	-2.43328	-2.13588	-2.80869	-0.825675	-3.74399	-1.54585	5	5	5
P23284	Peptidyl-prolyl cis-trans isomerase B	PPIB	2.27786	1.94264	2.11038	1.69681	2.43905	1.8682	1.91471	2.34279	2.16421	2.24239	2.70842	1.69196	2.19091	1.75852	2.51918	2.24128	1.67905	1.75982	2.15931	1.95607	1.83353	2.09828	2.62022	2.17317	13	13	13
P23297	Protein S100-A1	S100A1	3.43189	3.9288	4.15602	3.34671	2.51519	4.18624	3.05464	5.09283	3.6231	4.19354	4.45646	4.24588	2.85904	3.55409	4.45342	2.60204	3.59137	4.03458	3.69808	4.25125	3.74569	3.91783	4.476	3.16175	8	8	8
P23368;P23368-2	NAD-dependent malic enzyme, mitochondrial	ME2	2.04457	0.951314	1.33789	1.08111	0.657246	-0.393859	0.679256	1.51781	1.32396	0.576701	1.79197	0.834884	1.12377	0.318321	1.43903	0.99871	1.32283	0.520096	1.23682	0.805534	0.779383	-0.116721	2.65556	-0.762349	20	20	20
P23381;P23381-2	Tryptophan--tRNA ligase, cytoplasmic;T1-TrpRS;T2-TrpRS	WARS	3.17448	3.38292	2.59719	3.259	3.42443	2.98556	3.19409	3.11124	3.116	2.86501	3.05794	2.99338	3.03951	3.42804	3.12743	3.31859	3.96511	3.17721	3.13065	3.30861	2.96796	3.14068	2.95804	3.27068	19	19	19
P23396;P23396-2	40S ribosomal protein S3	RPS3	1.73993	1.30034	1.94009	1.36523	1.72608	1.06891	1.13367	2.15755	1.79282	1.37424	1.7197	1.49576	0.471745	-0.0530511	2.12316	1.23586	1.3868	1.6116	1.93657	1.43404	1.45391	1.44575	1.64191	0.525439	13	13	13
P23434	Glycine cleavage system H protein, mitochondrial	GCSH	-0.228184	-0.139935	-0.868997	-0.105243	-1.59098	-0.714182	-0.45824	-0.870376	0.069691	0.0710092	-0.201004	0.0422946	-0.480973	0.548919	-0.38591	-0.29932	-0.532396	-0.103394	0.00194856	-0.352733	-0.710115	-0.794104	0.289165	-0.0951421	3	3	3
P23468-7;P23468-5;P23468-4;P23468-6;P23468;P23468-2;P23468-3	Receptor-type tyrosine-protein phosphatase delta	PTPRD	-3.94987	-2.51173	-1.52716	-4.09749	-3.63929	-0.822705	-3.49019	-1.02078	-3.40155	-3.90253	-1.68279	-1.10054	-2.34766	-0.220764	-2.50327	-1.70676	-2.25973	-3.85583	-2.52062	-3.57077	-3.39661	-3.84447	-2.24874	-2.76889	19	12	11
P23469-3;P23469-2;P23469	Receptor-type tyrosine-protein phosphatase epsilon	PTPRE	-2.38992	-1.40389	-1.8601	-4.57574	-1.29007	-3.20991	-1.80692	-3.6037	-2.21979	-1.88283	-2.72925	-2.81711	-3.22201	-2.14791	-2.69355	-3.00729	-2.53561	-4.80647	-2.07903	-0.741812	-1.79167	-4.33881	-3.3781	-2.24457	7	7	7
P23471-3;P23471-2;P23471	Receptor-type tyrosine-protein phosphatase zeta	PTPRZ1	3.86334	3.76455	3.73916	3.77814	4.096	4.4724	3.90713	4.51472	3.68163	3.62506	3.63	4.39882	3.85456	4.33938	4.16535	4.06518	3.92419	3.42065	4.15017	3.83107	4.14009	4.06421	3.4706	3.92948	19	19	19
P23515	Oligodendrocyte-myelin glycoprotein	OMG	2.92466	3.52038	2.98767	3.27775	2.49811	3.93033	3.27888	5.43519	2.92834	2.69936	3.84704	3.97088	2.42116	4.32423	3.65962	3.6015	2.98575	2.80738	2.46576	2.59664	2.5233	3.51252	3.33842	4.49847	10	10	10
P23526;P23526-2	Adenosylhomocysteinase	AHCY	2.54173	2.58423	2.47574	2.68549	3.23641	2.85919	3.03041	3.04359	2.95217	2.76404	2.79914	2.64493	2.8709	3.46118	3.17073	3.14823	2.39783	2.72206	2.96315	2.95309	2.70387	2.81051	2.9643	3.19712	23	23	23
P23528	Cofilin-1	CFL1	5.64505	6.09672	5.73681	5.82703	5.91331	6.00407	5.47665	6.30261	5.66449	5.83316	5.63108	6.00641	5.92482	6.18271	5.59006	5.71424	5.76014	5.63142	6.01383	5.89354	5.80851	5.83521	5.27092	5.88161	16	16	11
P23588;P23588-2	Eukaryotic translation initiation factor 4B	EIF4B	0.233686	0.0633074	-0.983131	0.340516	-0.407234	0.362376	0.288089	-1.61322	-0.0752948	0.348369	-0.232589	0.023668	-0.318092	0.591361	-2.40956	0.0569114	0.270566	-0.0513018	0.464076	0.120662	0.178214	0.536834	-0.525509	-0.118855	9	9	9
P23610	Factor VIII intron 22 protein	F8A1	-1.75777	-1.46732	-4.58688	-0.640849	-4.10563	-3.62775	-2.93127	-4.9812	-3.03688	-2.89033	-2.90401	-3.15939	-2.52849	-3.88588	-3.4165	-3.28701	-2.97514	-1.30319	-1.53172	-2.99826	-4.03996	-3.0889	-4.64597	-2.03194	4	4	4
P23677	Inositol-trisphosphate 3-kinase A	ITPKA	-0.944622	-2.08443	-3.52976	-1.46548	-1.51142	-2.16901	-1.48769	-3.47843	-2.88086	-3.44283	-2.62486	-2.63784	-3.79679	-1.99789	-3.82445	-1.99734	-0.610794	-1.48529	0.11822	-0.60627	0.167758	-1.3067	-4.38771	-2.12482	12	12	12
P23763-2;P23763-3;P23763	Vesicle-associated membrane protein 1	VAMP1	-1.6009	-1.21553	-2.67851	-1.10504	-0.822199	-0.923813	-2.61282	-3.39706	-1.91756	-1.843	0.126401	-0.742238	-0.789502	-2.34601	-1.68737	-1.95145	-2.07452	-1.93014	-0.34859	-2.32951	-0.359623	-1.17212	0.337555	-2.32103	5	3	3
P23786	Carnitine O-palmitoyltransferase 2, mitochondrial	CPT2	-3.89482	-4.05649	-2.03369	-2.41679	-3.20481	-1.23427	-1.92077	-0.0728306	-0.433889	-2.57305	-0.0954903	-0.231738	-4.09601	-0.600517	-2.47524	-0.496159	-3.0734	-1.56435	-1.47411	-3.20942	-4.42657	-4.05736	-4.22927	-0.576037	8	8	8
P24534	Elongation factor 1-beta	EEF1B2	1.20589	1.09178	1.45747	1.24425	1.39111	0.692273	1.05836	0.594947	1.70071	1.30018	1.33634	0.400281	1.35824	0.84904	0.780102	1.06123	0.788411	1.26766	1.02899	1.18429	0.999698	1.32913	1.19078	0.8092	5	5	5
P24539	ATP synthase F(0) complex subunit B1, mitochondrial	ATP5F1	2.67535	2.32137	2.76603	2.1526	2.93506	3.01137	3.70842	2.98243	2.6962	2.7603	3.09205	3.2893	3.33361	2.67154	3.38959	3.0319	3.12376	0.977278	3.52523	3.41283	3.14816	2.81096	3.51336	2.71376	16	16	16
P24666;P24666-4;P24666-3;P24666-2	Low molecular weight phosphotyrosine protein phosphatase	ACP1	0.887049	0.218986	0.245782	0.9455	1.24618	0.714155	0.714267	0.704381	0.368125	0.732652	0.294363	0.756454	0.531405	0.934634	1.24012	1.1528	0.782515	1.09458	1.42841	0.702731	0.445414	0.486415	1.17568	0.544823	9	9	9
P24752	Acetyl-CoA acetyltransferase, mitochondrial	ACAT1	3.21995	3.02533	3.63524	3.83211	3.51122	3.57413	3.41995	3.81814	3.43263	3.70969	3.97616	3.80112	4.04864	3.723	3.79045	3.46915	3.72719	3.35352	3.72908	3.72901	3.98953	3.52569	4.07766	3.75415	25	25	25
P24821-4;P24821;P24821-2;P24821-3;P24821-5;P24821-6	Tenascin	TNC	0.115854	1.20225	-1.05554	0.240566	-3.76484	2.28265	-1.23837	3.58897	-0.907417	-1.87811	1.40804	2.45737	-0.0425472	3.17459	2.71666	1.34697	-3.77966	-1.04696	-3.89261	-4.59831	-3.52347	-2.51662	2.02835	2.64995	35	35	35
P25098	Beta-adrenergic receptor kinase 1	ADRBK1	-1.3372	-3.69127	-1.43132	-4.09634	-0.857455	-4.27564	-1.18519	-3.08307	-0.147336	-3.59907	-2.94582	-3.22713	-0.850885	-2.31819	-3.46667	-3.44941	-3.00957	-3.85555	-2.70963	-1.01094	-2.30535	-1.43381	-3.26604	-2.92294	11	11	11
P25325;P25325-2	3-mercaptopyruvate sulfurtransferase	MPST	-2.41391	-0.0853585	-0.294504	-0.0967616	-0.731722	-0.826406	-0.480998	-1.96026	-0.203253	-1.71351	0.848778	0.609574	-0.520125	1.5732	0.760683	0.0479961	-2.17491	-1.6225	-1.1926	-0.527919	-1.39273	-0.54289	-0.520505	1.46333	10	10	10
P25398	40S ribosomal protein S12	RPS12	-0.274399	0.53196	0.837245	0.79141	0.558571	0.291939	0.699127	0.302263	0.643259	0.0938598	0.557279	0.186874	0.765578	1.13002	0.776565	0.968687	0.81338	0.848074	1.00336	0.765828	0.356598	0.03883	0.724474	0.984296	9	9	9
P25685-2;P25685	DnaJ homolog subfamily B member 1	DNAJB1	-0.985823	-1.23992	-1.44945	0.270632	-1.10432	-1.58021	-1.01024	-3.73391	-1.99005	-2.034	-0.890309	-1.1788	-1.23571	-2.16441	-1.37029	-4.70919	-1.402	-0.884591	-0.766757	-1.25377	-0.465328	-0.624712	-0.745116	-1.89835	9	8	8
P25686-2;P25686	DnaJ homolog subfamily B member 2	DNAJB2	-2.1378	-1.81694	-4.15349	-0.623748	-0.609244	0.200275	-2.14026	-0.984388	-1.49682	-2.4542	-0.25585	-1.34396	-0.682889	-0.28725	-1.28794	-3.73616	0.0626655	-1.45046	-1.16972	-0.734881	-2.61673	-2.58986	-1.70185	-0.9711	4	4	3
P25705;P25705-2;P25705-3	ATP synthase subunit alpha, mitochondrial	ATP5A1	7.58225	7.40981	7.903	7.5072	7.60705	7.43378	7.5585	7.68431	7.54522	7.63453	7.5954	7.79991	7.90242	6.97157	7.62012	7.12382	8.20439	6.80348	7.93611	7.88668	8.01768	7.25648	8.08915	6.89139	50	50	50
P25786;P25786-2	Proteasome subunit alpha type-1	PSMA1	1.81819	1.50626	1.96313	1.90028	2.36563	1.78125	1.92411	1.54891	1.61491	2.37493	1.99794	1.97053	1.72719	1.67045	1.7544	1.78941	1.62578	1.93068	1.7172	1.8516	2.10395	1.57598	1.23705	1.55203	14	14	14
P25787	Proteasome subunit alpha type-2	PSMA2	1.84789	2.0805	1.67076	1.88319	1.89959	1.75015	1.99383	1.78701	2.0747	1.86125	1.77649	1.77885	2.28634	1.82965	1.8751	1.86392	1.19328	2.13879	1.1406	1.88038	1.44091	1.98579	1.73085	2.05238	8	8	8
P25788-2;P25788	Proteasome subunit alpha type-3	PSMA3	1.5039	0.932178	0.841362	1.60911	1.95594	1.12391	1.06555	-0.199283	1.10474	1.26493	1.34303	1.11111	1.6236	1.1774	1.01337	1.43108	1.17311	1.30903	0.801804	1.16562	1.47151	1.11016	0.779764	1.17054	9	9	9
P25789;P25789-2	Proteasome subunit alpha type-4	PSMA4	1.10499	1.05654	0.821388	1.21394	1.44827	1.33893	1.08907	1.12456	1.13828	0.857245	1.19292	0.731448	1.25167	1.10903	1.53526	1.38229	1.00208	1.25112	1.13266	1.14895	0.973699	1.2021	1.32405	1.15376	11	11	11
P26038	Moesin	MSN	1.82005	2.82982	2.51841	2.11122	1.87057	2.27528	1.79876	3.28772	2.77813	2.65102	2.91719	2.70544	2.63569	3.20999	3.14041	2.68112	2.00544	2.39523	1.89235	1.50435	1.69902	2.0817	3.04308	3.29828	29	29	21
P26196	Probable ATP-dependent RNA helicase DDX6	DDX6	-1.4098	-0.747058	-0.421636	-0.396181	-0.442443	-1.14089	0.00108714	-0.787598	-0.241387	-1.20821	-0.168605	-1.21158	-0.416265	-1.13614	-0.992272	-1.02262	-1.3969	-0.975784	-0.840228	-0.609686	-0.627426	-0.350511	-1.11323	-0.544587	9	9	9
P26232-2;P26232-5;P26232;P26232-3;P26232-6	Catenin alpha-2	CTNNA2	3.29065	2.98936	3.09315	3.29478	2.89208	2.93111	2.9375	3.20324	3.13187	2.8581	3.13769	3.1748	3.173	2.37976	3.38461	2.83218	2.87034	2.61106	3.56072	3.44444	3.26953	3.2951	2.97582	2.76814	45	45	39
P26440;P26440-2	Isovaleryl-CoA dehydrogenase, mitochondrial	IVD	1.10776	-0.650682	0.123848	-0.0142221	0.0800649	0.63086	-0.43342	-0.22512	-0.362262	0.176681	0.387252	0.732623	0.515803	0.727201	0.210552	-0.625953	0.539859	-0.550986	0.873845	0.137147	0.308212	-0.451461	-0.856398	0.137177	11	11	11
P26447	Protein S100-A4	S100A4	-4.21225	-3.81443	-2.85713	-2.15152	-4.59181	-4.14433	-2.72874	-1.95511	-2.94829	-2.01174	-0.492849	-3.34544	-2.04262	-0.94477	-2.10738	-2.47879	-1.96288	-0.422584	-1.90906	-2.58592	-3.13933	-2.87774	-1.4645	-0.216127	2	2	2
P26599;P26599-2;P26599-3	Polypyrimidine tract-binding protein 1	PTBP1	-3.59711	-1.21558	-0.878941	-2.11022	-3.76402	-2.82211	-0.79598	0.556917	-1.80229	-1.56167	-3.3857	0.00949741	-2.77487	-2.82471	-0.470668	-3.19859	-3.44742	-2.57363	-4.33977	-4.35004	-1.62062	-4.46489	-0.231967	-0.84803	10	10	10
P26639;P26639-2	Threonine--tRNA ligase, cytoplasmic	TARS	-3.78375	-3.5892	-0.642576	-2.98498	-1.34686	-3.41457	-0.736332	-0.867916	-0.967701	-2.27961	-3.06885	-3.8334	-1.58465	-3.25897	-3.05907	-2.54784	-2.0485	-3.62531	-3.87054	-0.162059	-3.82156	-1.86736	-0.460559	-2.56108	12	12	11
P26640	Valine--tRNA ligase	VARS	-0.479055	-1.8237	0.0591935	-0.264488	0.498615	-1.10646	0.167728	-0.470933	0.262749	-0.287499	-0.14204	0.0720524	-0.795814	-2.2509	-0.025101	-0.165841	-1.65505	-3.38791	-0.109642	0.309929	-0.483556	-1.30631	0.504268	-2.45152	16	16	16
P26641;P26641-2	Elongation factor 1-gamma	EEF1G	3.20645	3.28713	3.5891	3.05513	3.33875	3.14482	3.54887	3.00005	3.55328	3.08527	3.23621	2.92086	3.50912	2.97678	2.89416	3.10331	2.98744	2.56501	3.46965	3.78246	3.13198	3.37864	3.2113	2.94768	21	21	21
P26885	Peptidyl-prolyl cis-trans isomerase FKBP2	FKBP2	-0.519114	-0.0374917	-0.0394387	0.138005	0.0599446	-0.362063	0.107294	-0.14986	-0.964777	-1.00643	0.126511	-0.21678	-0.397241	-0.829597	-0.465832	-0.584979	0.0894857	-0.0244593	-0.217912	-0.478443	-0.120561	-0.333219	0.869124	-0.0808993	3	3	3
P27105	Erythrocyte band 7 integral membrane protein	STOM	-0.456318	-0.725443	-0.885027	-5.21106	0.570322	-0.844212	-1.6583	-0.79045	0.611646	-2.52844	-0.177017	-0.642936	0.0936783	0.104492	-0.0552546	-1.68148	-2.29991	-1.09211	-1.26378	-1.3646	-2.53424	-1.44311	-6.4003	0.345918	11	11	11
P27144	Adenylate kinase 4, mitochondrial	AK4	1.99947	1.03707	1.4558	1.37286	1.43335	1.19219	2.13204	1.22686	1.75927	1.56684	1.86698	1.04613	1.80736	0.746541	1.69992	1.48243	1.83447	1.50483	0.960426	1.81928	1.45728	1.62173	1.7289	0.909964	11	11	11
P27338;P27338-2	Amine oxidase [flavin-containing] B	MAOB	4.2214	4.6099	4.71583	3.28998	4.41247	4.51859	4.85209	4.77954	4.78003	4.52073	5.1401	4.85075	4.936	4.41664	3.71046	4.02243	4.13863	2.46147	4.10657	4.80526	3.78007	4.49479	5.26531	4.24364	31	31	31
P27348	14-3-3 protein theta	YWHAQ	4.01295	4.33783	3.74692	3.98659	3.71245	4.4216	4.5887	4.26072	4.25994	4.27112	4.12282	4.29484	4.35743	4.71117	4.04291	3.43284	4.01398	3.89824	3.7488	4.6553	4.29216	4.10923	4.21915	4.31867	22	20	20
P27361;P27361-2;P27361-3	Mitogen-activated protein kinase 3	MAPK3	2.64323	2.41367	2.32914	1.8567	2.81104	2.731	3.26345	2.36311	2.48703	2.45924	1.56458	2.48354	2.80339	2.66553	2.05358	2.6175	2.2394	1.36768	2.16347	3.00908	2.65455	2.5187	1.93417	2.14512	26	19	19
P27695	DNA-(apurinic or apyrimidinic site) lyase;DNA-(apurinic or apyrimidinic site) lyase, mitochondrial	APEX1	-2.18138	-1.03166	-0.876891	0.0564453	-3.69022	-1.0212	-2.94228	-0.486557	-2.79739	-1.79965	-2.64987	-0.0616802	-1.67411	-0.681532	0.167346	-2.41014	-1.77526	-1.36657	-3.97698	-3.04058	-1.90441	-3.99258	-3.53056	-0.512018	4	4	4
P27701;P27701-2	CD82 antigen	CD82	-2.7216	-1.12912	-3.34533	-1.34757	-3.89432	-1.01131	-4.33839	0.326654	-3.14729	-5.41344	-1.93488	-1.22294	-2.61159	-1.71248	-0.894648	-1.6107	-1.76322	-4.66228	-3.98075	-3.24587	-3.06088	-2.86332	-2.84194	-0.847203	3	3	3
P27797	Calreticulin	CALR	2.18649	2.26594	2.71617	1.55324	2.88911	1.91388	1.40409	2.07173	1.74917	2.81468	1.2841	2.33365	2.19319	2.30876	2.08085	2.02242	2.21274	1.93764	1.51389	1.58826	2.25361	1.47513	2.71526	2.32072	12	12	12
P27816-6;P27816;P27816-2	Microtubule-associated protein 4	MAP4	-1.16107	0.327561	-0.371862	-2.61857	-0.693832	0.0379859	-2.21537	0.712821	-0.179973	0.242867	-0.162725	-0.18614	0.531225	0.935388	-4.34113	0.326655	-1.63046	-1.31741	-1.12903	-0.918162	-1.56828	-0.203219	-1.19944	0.848759	31	31	12
P27816-3	Microtubule-associated protein 4	MAP4	-3.04924	-1.51791	-0.626707	-3.03529	-2.48449	-3.01653	-2.42027	-3.86584	-0.847664	-2.18234	-0.242871	-3.46924	-2.60632	-3.19732	-2.09875	-2.9527	-2.65105	-2.56473	-3.0744	-1.9857	-3.66142	-3.59238	-1.51681	-2.30957	6	6	6
P27824-2;P27824;P27824-3	Calnexin	CANX	1.08138	1.68768	1.56286	-2.48957	1.48485	1.56435	0.183152	2.0706	1.90129	1.35666	1.47301	1.57563	1.84573	0.845824	1.87114	-0.577897	1.49017	-1.53375	-0.55467	0.699836	0.357011	1.25306	2.33372	1.22539	13	13	13
P28066;P28066-2	Proteasome subunit alpha type-5	PSMA5	1.53821	1.32889	1.39164	1.45798	1.69277	1.52965	1.54009	1.45179	1.43738	1.58362	1.51723	1.14489	1.81492	1.82348	1.12599	1.37833	1.43153	1.47226	1.69331	1.37306	0.986213	1.26832	1.28737	1.43653	7	7	7
P28070	Proteasome subunit beta type-4	PSMB4	1.22446	1.52271	1.33798	1.30114	1.7739	1.44871	1.0142	1.21267	1.64143	1.06475	1.36559	1.31845	1.66596	1.46495	1.62546	1.96342	0.968996	1.65887	1.51868	1.91893	1.05185	1.3905	1.07593	1.29201	8	8	8
P28072	Proteasome subunit beta type-6	PSMB6	0.704013	0.253027	0.626094	0.643815	1.02453	0.800882	0.545303	-0.133491	0.599444	0.876127	1.13361	0.289265	0.300352	0.687456	0.190366	0.347724	0.134962	-0.461088	0.335575	0.144041	0.483184	0.464114	-0.414897	-0.0497577	4	4	4
P28074;P28074-3	Proteasome subunit beta type-5	PSMB5	0.889921	-1.67726	-1.10103	0.30496	1.61604	-0.391095	-0.934177	-2.82296	0.694028	-0.599072	0.575475	-1.58472	1.59624	-2.55119	-1.07046	1.2688	0.0858423	1.22258	0.392054	0.734485	0.748791	-1.77511	-1.11824	-0.768689	12	12	12
P28161;P28161-2	Glutathione S-transferase Mu 2	GSTM2	2.69256	3.29728	3.39132	2.5793	2.25352	3.42099	2.39888	3.14242	2.88871	2.18895	3.5918	3.11437	3.46719	3.67639	3.3476	3.32322	2.41374	2.85968	2.20308	2.64182	2.98802	2.59339	3.68443	3.47358	17	12	11
P28289;P28289-2	Tropomodulin-1	TMOD1	0.729732	0.312041	-0.699183	1.53418	0.480807	0.407282	1.42011	-1.26439	-0.163812	-0.25097	-1.54209	-1.00382	-0.775741	-2.79346	-1.11626	-1.95685	0.0146063	0.948853	0.157024	0.792504	0.777618	-0.500745	-1.95638	-0.253447	13	13	12
P28331;P28331-2;P28331-4;P28331-5;P28331-3	NADH-ubiquinone oxidoreductase 75 kDa subunit, mitochondrial	NDUFS1	4.161	3.7303	4.56905	3.91393	3.99645	3.84196	4.07728	3.62321	4.05705	3.59437	4.05186	4.14527	4.17516	3.56628	4.04444	3.89644	4.77253	3.1845	4.22959	3.78762	4.62306	3.50774	4.27715	3.38357	40	40	40
P28482;P28482-2	Mitogen-activated protein kinase 1	MAPK1	4.87014	4.72025	4.99513	4.69382	5.20815	4.80523	5.26094	4.99921	4.73408	5.30251	4.22274	5.23221	5.31508	4.59337	4.73882	4.69097	4.81014	3.88975	4.94673	5.3577	4.97516	5.01859	4.83699	4.39836	26	26	19
P28749-2;P28749	Retinoblastoma-like protein 1	RBL1	-3.69077	-2.31308	-4.00853	-1.52069	-1.363	-2.49324	-3.46347	-1.43435	-2.64191	0.135451	-3.2086	-2.60739	-3.27181	-1.3498	-0.586725	-2.21592	-0.849665	-2.2111	-4.54867	-4.34283	-2.09538	-1.47583	-3.54624	-0.957382	3	3	3
P28838-2;P28838	Cytosol aminopeptidase	LAP3	2.45026	2.91784	2.68361	2.38171	2.0355	3.2016	2.60874	3.59106	2.93806	2.86935	3.79335	3.48268	2.80436	3.29574	3.71871	3.20105	2.8607	2.40023	1.99753	2.2132	2.10386	2.74231	2.99031	2.99558	34	34	34
P29144	Tripeptidyl-peptidase 2	TPP2	-1.02792	-0.710369	-1.59446	-2.33774	-3.12477	-1.41257	-2.73299	-0.347062	-2.05432	-2.20746	-0.385967	-1.43582	-1.91055	-0.205063	-1.55446	-0.323866	-0.466084	-1.03037	0.14649	-1.82648	-1.17524	-3.31184	-1.00046	-2.91833	13	13	13
P29218;P29218-3;P29218-2	Inositol monophosphatase 1	IMPA1	2.3165	1.74275	2.34423	2.13137	2.51002	2.74037	2.15493	2.65037	2.60478	2.41105	2.71654	2.37644	2.019	3.24113	2.21327	1.97834	1.96363	2.55099	2.70588	2.21929	2.34728	2.00735	1.36919	2.65775	14	14	14
P29401;P29401-2	Transketolase	TKT	5.25891	5.65392	5.49414	5.44156	5.16807	5.65057	5.0206	6.09134	5.12505	5.42344	5.65925	5.78464	5.38263	5.51639	5.64283	5.5461	5.12124	4.96882	5.26425	5.29575	5.42533	5.35443	6.0147	5.59588	38	38	38
P29762	Cellular retinoic acid-binding protein 1	CRABP1	-2.33127	-3.02768	-1.88122	-2.39168	-0.163301	-2.66059	-3.67674	-2.58997	-3.04439	-1.08465	-0.0824816	-3.80146	-2.59059	-3.25868	-1.22213	-2.6297	-1.88729	0.155045	-5.1656	-1.04314	-0.736489	-3.17383	-0.784628	-0.498297	8	8	8
P29966	Myristoylated alanine-rich C-kinase substrate	MARCKS	0.541766	1.77744	0.98528	0.697376	1.13666	1.10892	0.52098	0.906423	1.49386	0.55361	-0.366957	0.260664	1.35156	1.1183	0.68864	0.953871	-1.50856	0.979314	0.715203	-0.0543738	1.38312	-0.366832	1.05384	-0.147403	9	9	9
P29972-4;P29972-2;P29972-3;P29972	Aquaporin-1	AQP1	-1.63722	1.61538	-1.4355	-2.16918	-3.74863	0.319166	-2.14721	1.23407	-1.57051	-1.90875	0.0107969	0.511634	-3.24793	1.50968	0.00983812	-1.21712	-4.43006	-4.06459	-4.79763	-3.65055	-3.96976	-4.47361	-0.520671	1.68302	3	3	3
P29992	Guanine nucleotide-binding protein subunit alpha-11	GNA11	0.20613	-0.198854	-0.446106	-0.609425	2.6958	-0.330339	-0.802136	-0.968969	-0.154498	0.0767917	-0.427171	-0.480338	-0.938507	-0.52998	0.392942	-0.00874742	-0.405051	-0.995221	-0.0497419	-0.181502	-0.5288	-0.388484	-0.681346	0.0617074	15	6	6
P30038;P30038-3;P30038-2	Delta-1-pyrroline-5-carboxylate dehydrogenase, mitochondrial	ALDH4A1	2.88282	2.54165	2.23065	2.69537	1.96113	2.4197	2.33378	2.90411	2.35537	2.3492	2.78873	2.14122	2.18828	2.69606	2.08466	2.34784	2.27266	2.17026	2.41664	2.62127	2.24333	3.55232	3.13278	2.38463	18	18	18
P30040	Endoplasmic reticulum resident protein 29	ERP29	1.2622	0.947506	1.22231	1.5057	1.3585	1.29245	1.35592	0.805006	1.20791	1.34575	1.94943	1.08511	0.257259	1.62482	1.87833	1.33835	1.6676	1.41334	1.36047	1.43696	1.36584	1.56098	2.0056	1.21468	12	12	12
P30041	Peroxiredoxin-6	PRDX6	5.10825	6.17512	5.42642	5.69297	4.88574	6.13453	4.71377	6.76079	5.57143	5.51538	6.07452	6.47019	5.59693	6.54519	6.23522	6.20336	5.18041	5.07188	5.17498	5.30323	4.93941	5.19938	6.51155	6.256	29	29	29
P30043	Flavin reductase (NADPH)	BLVRB	-0.0879503	-0.664628	0.710483	1.099	-0.396531	-0.322421	0.245017	0.117465	-0.110618	0.391915	1.49769	0.526875	0.842267	1.12061	-0.0866641	0.204584	-0.0430867	0.37274	0.35568	-0.301506	-0.645598	0.853174	-0.0531562	1.20833	7	7	7
P30044-2;P30044;P30044-3;P30044-4	Peroxiredoxin-5, mitochondrial	PRDX5	3.85215	5.0316	5.15709	5.06918	4.39263	5.30472	4.82918	5.15735	4.83535	5.02678	5.07041	5.24634	4.86612	5.31133	4.80624	4.63425	4.98812	4.67428	5.10356	5.09787	4.91718	5.04641	5.29988	4.97877	17	17	17
P30046;P30046-2;A6NHG4	D-dopachrome decarboxylase;D-dopachrome decarboxylase-like protein	DDT;DDTL	1.93495	2.85868	2.5763	3.13472	2.7373	3.31293	2.91021	2.8492	2.78826	1.94157	2.74916	2.88078	2.35505	3.30046	2.42972	2.53066	2.7921	3.30593	2.49593	2.82472	2.59721	2.75679	2.84423	2.94458	8	8	8
P30048-2;P30048	Thioredoxin-dependent peroxide reductase, mitochondrial	PRDX3	4.03522	3.7958	4.37442	3.90118	4.09166	3.97237	4.40517	4.19357	4.26068	3.99893	4.15167	3.96862	4.46325	4.22755	4.64817	3.98775	4.67362	4.0037	4.24958	4.55731	4.10665	4.30284	4.53167	3.7015	13	13	13
P30049	ATP synthase subunit delta, mitochondrial	ATP5D	2.51018	1.82798	2.77631	2.1387	2.05777	2.38084	2.59147	2.37222	2.29891	2.55567	2.97971	2.54305	2.65363	2.31596	2.50742	2.26441	2.67572	1.97083	2.82542	2.21035	3.29316	2.19256	3.09667	2.24774	5	5	5
P30050;P30050-2	60S ribosomal protein L12	RPL12	0.397619	0.114938	0.154353	0.768025	0.794655	-0.862343	-0.0990124	-0.608083	0.624296	0.39148	0.972459	0.443797	0.24259	-1.30898	0.476722	-0.442392	0.0357743	0.605991	0.485289	0.188592	0.358249	0.325725	0.00145908	-0.183804	5	5	5
P30084	Enoyl-CoA hydratase, mitochondrial	ECHS1	3.35016	2.89736	3.41091	3.22056	2.72034	2.86833	3.20349	3.0236	3.27144	2.92024	3.54088	2.54586	3.2054	2.83642	3.41345	2.96102	3.27226	2.89316	3.23303	2.97907	3.09785	2.79111	3.34902	2.76853	16	16	16
P30085;P30085-3;P30085-2	UMP-CMP kinase	CMPK1	2.43198	2.56032	2.69086	2.45437	2.26077	2.65296	2.18496	2.92338	2.51404	2.39179	2.94929	2.53687	2.5321	3.0128	2.45494	2.34538	2.15988	2.72805	2.44637	2.45121	2.37531	2.81254	2.85615	2.67052	12	12	12
P30086	Phosphatidylethanolamine-binding protein 1;Hippocampal cholinergic neurostimulating peptide	PEBP1	5.69289	6.07891	5.46597	5.99118	5.25175	6.12951	5.20397	6.28915	5.72334	5.96182	5.72153	6.26378	5.5685	6.1875	6.01243	5.75725	5.45513	5.40831	5.65189	5.5986	5.68794	6.00005	5.94231	6.23113	19	19	19
P30101	Protein disulfide-isomerase A3	PDIA3	3.03076	3.71486	2.93956	3.27553	2.97178	3.51979	3.49625	3.41078	3.07195	3.6515	3.61313	2.94077	3.38563	4.31771	3.51049	3.55077	3.88808	3.14873	3.68332	3.70626	3.75337	3.27388	3.54785	4.12059	29	29	29
P30153	Serine/threonine-protein phosphatase 2A 65 kDa regulatory subunit A alpha isoform	PPP2R1A	4.71588	4.61866	4.77325	4.77974	4.74311	4.97178	4.62122	5.0444	4.5742	4.56057	4.11927	5.011	4.55267	5.14769	4.48941	4.64348	4.66502	4.61321	5.15527	4.87865	4.97991	4.67248	4.67289	4.57711	34	34	34
P30405;P30405-2	Peptidyl-prolyl cis-trans isomerase F, mitochondrial	PPIF	0.364568	0.972404	1.23254	0.502093	-0.0151673	0.76696	0.176077	1.14901	1.31206	1.11356	1.8554	1.30323	1.08466	1.56655	1.19229	1.3401	0.0434238	0.691615	0.236772	-0.0434746	0.065589	0.675725	1.91753	1.78377	6	6	6
P30419;P30419-2	Glycylpeptide N-tetradecanoyltransferase 1	NMT1	-1.21355	0.224995	-0.692846	-0.189234	-0.137696	-0.757976	-0.375691	-0.445097	-1.36954	-0.900476	-1.80493	-0.279533	-0.663751	-1.1903	-1.25402	-1.28121	-0.453523	-1.09973	0.0218278	-0.45682	-0.231452	-0.29138	-1.23784	-1.24246	9	9	9
P30519;P30519-2	Heme oxygenase 2	HMOX2	0.0537657	1.19585	-0.121326	0.900483	-1.60619	1.26523	0.638299	1.17002	0.143153	0.932555	-2.86169	0.907168	-0.273075	1.29031	0.893291	0.106378	0.00698373	0.848974	0.881978	0.696105	0.284286	0.721244	0.571082	1.28005	10	10	10
P30520	Adenylosuccinate synthetase isozyme 2	ADSS	0.961065	-0.718288	0.0531185	0.615205	-1.10179	-0.407386	1.21336	0.698727	-0.795697	0.0962653	-0.468232	0.244538	0.824125	1.68159	-0.463881	1.17548	0.238792	0.210776	0.281895	1.08848	0.0417794	0.593687	-1.01521	0.982338	12	12	12
P30531	Sodium- and chloride-dependent GABA transporter 1	SLC6A1	0.0615513	-0.198418	0.571572	0.135722	1.43373	-0.359607	-0.261673	-1.13919	0.491043	0.786836	-0.288165	-0.606538	0.143731	-1.51655	-0.0447098	-0.25781	0.288033	0.106196	-0.438603	-0.069882	0.439307	-0.119507	0.182762	-1.75307	6	6	6
P30622-2;P30622-1;P30622	CAP-Gly domain-containing linker protein 1	CLIP1	-2.68566	-1.33191	-4.32724	-2.30542	-4.21637	-3.8191	-3.84782	-3.76116	-3.27614	-4.55691	-3.75182	-2.00553	-3.20487	-3.31609	-3.98865	-1.45615	-4.58421	-4.18024	-3.749	-5.34049	-4.69737	-4.65235	-4.04112	-3.62077	11	9	9
P30626;P30626-3;P30626-2	Sorcin	SRI	2.89768	3.10008	3.25223	2.89325	3.1595	3.28927	2.51954	3.29454	2.7611	3.38704	3.29279	3.46591	3.04891	3.48653	2.61958	2.88772	2.8794	3.29925	2.93959	2.4319	3.27745	2.75048	2.9875	3.36428	14	14	14
P30711	Glutathione S-transferase theta-1	GSTT1	-4.66367	-1.07206	-1.77527	0.671972	-3.21201	1.02186	-1.31606	-3.12342	1.02635	-4.51308	-2.89999	-0.861675	-1.21926	1.87927	-3.55143	-3.82231	-1.703	0.223556	0.0497539	-1.55306	-2.24553	-1.2363	-0.726156	-2.70153	11	11	10
P30740	Leukocyte elastase inhibitor	SERPINB1	-1.6485	0.81874	-0.00110283	-1.07227	-3.98953	-0.299766	-1.89414	0.04368	-2.16492	0.286151	0.525426	0.633357	-2.73517	0.9749	-3.22004	-0.752919	-2.0637	0.0120188	-4.10962	-1.86654	-3.21269	-0.904242	-0.814655	0.511383	9	8	8
P31040;P31040-2;P31040-3	Succinate dehydrogenase [ubiquinone] flavoprotein subunit, mitochondrial	SDHA	2.77047	2.08034	3.04715	2.21043	2.43537	2.41008	2.97947	2.26702	2.83849	2.38344	2.05749	2.62488	2.19855	2.46189	2.70806	2.48757	3.29353	2.24893	3.03499	2.71557	2.45153	2.26966	2.78983	2.60913	15	15	15
P31146	Coronin-1A	CORO1A	3.74808	3.47563	3.55232	4.04903	4.35708	3.40937	3.72006	3.17225	3.42703	3.73587	2.31281	3.50556	3.55391	2.76299	2.8713	2.96321	3.61809	3.60071	3.7415	3.86926	4.41395	3.65057	2.29964	2.89033	21	21	21
P31150	Rab GDP dissociation inhibitor alpha	GDI1	6.12918	6.50315	6.28778	6.1954	6.3517	6.60718	6.16759	6.54884	6.11539	6.27002	5.97958	6.61375	6.60229	6.48805	6.22236	6.1182	6.20823	5.86151	6.38555	6.4239	6.16419	6.43801	6.34268	6.28336	52	52	41
P31153;P31153-2	S-adenosylmethionine synthase isoform type-2	MAT2A	1.43893	2.01159	1.70095	2.08591	1.7358	1.67639	1.86263	1.84317	1.70934	1.81004	2.36437	1.6175	2.06089	1.86734	1.49405	1.69133	1.84286	2.05907	1.56991	1.41645	1.21394	2.14416	1.96301	1.4944	11	11	11
P31321	cAMP-dependent protein kinase type I-beta regulatory subunit	PRKAR1B	0.55648	-0.191376	0.489333	0.0753835	0.195247	-0.322748	-0.468304	-2.0199	0.693086	0.353107	-0.262244	-0.309661	0.339959	-1.44233	0.214376	-0.403403	-0.329168	-0.360943	0.00423004	0.101438	-0.0918811	-0.363473	0.0760373	-1.42293	7	4	4
P31323	cAMP-dependent protein kinase type II-beta regulatory subunit	PRKAR2B	3.21121	2.91629	2.67415	3.20771	3.67143	2.75149	3.3703	2.29337	2.67311	2.90025	1.92539	2.47202	3.33488	2.13235	2.64654	3.04468	3.15851	3.07804	3.75368	3.34004	3.71254	3.00457	3.00723	2.14312	23	23	20
P31689;P31689-2	DnaJ homolog subfamily A member 1	DNAJA1	0.182216	0.143614	0.879925	1.18761	-0.0833667	-0.51978	0.702036	1.10935	0.678581	0.501453	1.47955	0.0767866	0.236471	0.13494	-0.12927	-0.506702	0.510368	0.569403	0.825791	0.929831	0.878482	0.454059	1.53915	-0.0802785	10	10	10
P31930	Cytochrome b-c1 complex subunit 1, mitochondrial	UQCRC1	4.57914	3.98219	4.70034	4.2637	3.90144	4.04107	4.38511	4.00895	4.15896	3.89403	4.53584	4.51464	4.32142	4.20169	4.18083	3.78197	4.81851	3.35905	4.5359	4.43489	4.66803	3.85705	4.75279	3.66385	25	25	25
P31937	3-hydroxyisobutyrate dehydrogenase, mitochondrial	HIBADH	0.921626	1.31208	1.14983	1.21233	-1.59244	1.19671	0.766526	1.59418	0.88387	0.984075	1.65591	1.20904	1.69975	1.94631	1.27416	1.21174	1.30942	1.13542	1.15835	0.700526	1.27017	1.1615	2.21115	1.57343	10	10	10
P31939;P31939-2	Bifunctional purine biosynthesis protein PURH;Phosphoribosylaminoimidazolecarboxamide formyltransferase;IMP cyclohydrolase	ATIC	2.49177	3.01876	2.81687	3.0253	2.38231	2.46557	2.41996	3.17108	2.65397	2.77864	3.25126	2.59558	3.1034	3.34622	2.55505	2.94241	2.30823	3.04022	2.76084	2.73043	2.57319	2.68333	2.7275	3.00274	30	30	30
P31942-3;P31942-2;P31942;P31942-4	Heterogeneous nuclear ribonucleoprotein H3	HNRNPH3	-1.3183	-0.393684	-0.595645	-0.102628	-0.914182	-1.085	-0.541006	-0.0315584	-0.617796	-0.542827	0.868974	-1.17335	-0.626739	0.504607	0.489017	-0.794378	-1.07286	-0.682206	-0.570958	-0.281033	-0.322242	-0.503325	0.0969411	0.085278	4	4	4
P31943	Heterogeneous nuclear ribonucleoprotein H;Heterogeneous nuclear ribonucleoprotein H, N-terminally processed	HNRNPH1	-1.28541	-0.800833	-0.68586	-1.51645	-1.67317	-0.28891	-3.50916	-1.39392	-0.863403	-1.07841	-1.67124	-0.260481	-2.51107	0.0896151	-2.39314	-2.28165	-4.19333	-0.408372	-1.81589	-2.45283	-1.18937	-1.12401	-3.01088	-0.164132	11	6	5
P31946;P31946-2	14-3-3 protein beta/alpha;14-3-3 protein beta/alpha, N-terminally processed	YWHAB	3.98628	3.69921	3.83917	3.22948	3.70445	3.33236	3.69973	3.77336	3.49694	3.86869	3.39596	3.27685	3.97628	3.58324	3.47383	3.71226	3.7151	3.75762	3.90533	3.90769	4.05724	3.67748	2.80389	3.26636	22	15	15
P31948;P31948-2;P31948-3	Stress-induced-phosphoprotein 1	STIP1	2.15459	2.09987	1.90883	2.20662	2.24961	2.25882	2.3942	2.38364	2.0585	2.08107	1.34456	2.25174	2.42716	2.72532	1.87372	1.9728	2.56453	2.33695	2.15268	2.36983	2.54038	2.24182	2.78493	2.20516	28	28	28
P31949	Protein S100-A11;Protein S100-A11, N-terminally processed	S100A11	-1.29205	-0.545211	-3.2433	-0.527883	-1.91789	-0.192308	-0.838086	-0.158297	-0.70185	-0.123255	-3.43061	-0.44366	-0.316699	0.659478	0.536854	-0.279362	-0.327198	0.658045	-1.21194	-2.3763	-0.216564	-0.448151	-0.290446	1.5033	2	2	2
P32004-3;P32004-2;P32004	Neural cell adhesion molecule L1	L1CAM	3.14465	2.32718	2.51602	3.18814	3.07674	2.82165	2.77236	2.17601	2.66145	2.94542	2.75742	2.56446	2.81502	1.13405	2.62368	2.58473	3.10709	3.27682	2.98769	3.04528	3.02129	3.32351	3.17976	1.33783	23	23	23
P32119	Peroxiredoxin-2	PRDX2	5.91183	5.75699	6.02389	5.63098	5.84488	5.81766	5.54946	5.97563	5.782	5.8272	6.04767	5.98411	6.13478	6.26704	5.83056	5.55266	6.15084	5.31334	5.82428	5.89362	5.48569	5.73149	6.3696	5.78287	18	17	17
P32418-5;P32418;P32418-2;P32418-3;P32418-4	Sodium/calcium exchanger 1	SLC8A1	-1.44105	-2.38332	-3.31107	-3.73528	-0.933363	-4.11666	-1.35719	-3.96127	0.405461	-0.225433	-1.78575	-3.74926	-0.27076	-3.01735	-0.678781	-1.21732	-0.58572	-3.65422	-3.8601	-1.35743	-0.253561	-3.39465	-0.99703	-3.50975	7	7	7
P32969	60S ribosomal protein L9	RPL9	-0.446014	-0.658981	0.220208	-1.18964	-0.0733372	-1.8324	-2.19649	-2.59929	-0.720752	-0.0336215	-2.49342	-2.62759	-0.258718	-2.41643	-2.69927	-1.8543	-2.18996	-0.46252	-0.250953	-0.347985	-0.224066	-0.767135	-0.881717	-0.486236	6	6	6
P33121;P33121-3;P33121-2	Long-chain-fatty-acid--CoA ligase 1	ACSL1	-3.75157	-2.82334	-3.15051	-3.62551	-3.6693	-2.22568	-2.99141	-2.01482	-1.80914	-0.738449	-1.6667	-3.6589	-3.4313	-2.27597	-1.08917	-1.29632	-2.83281	-5.08962	-1.75261	-3.2914	-3.91014	-2.314	-0.942859	-0.846789	9	8	8
P33176	Kinesin-1 heavy chain	KIF5B	-0.104021	-0.299167	0.525967	-1.37222	-0.423123	-0.545076	-1.01048	0.399384	-0.155875	-0.111416	0.619398	0.106687	-2.7963	0.788597	-1.2358	0.509712	-0.0686627	0.931141	-1.72075	-0.862826	0.175062	0.427141	0.918695	0.36983	27	19	19
P34897-3;P34897;P34897-2	Serine hydroxymethyltransferase, mitochondrial	SHMT2	-3.10248	-3.36199	-0.957379	-5.01477	-2.28001	-5.81485	-2.29114	-4.05256	-2.06724	-3.67199	-3.03339	-3.9657	-4.07219	-2.31344	-0.933137	-3.31698	-2.47237	-1.63984	-2.97708	-2.16942	-0.401963	-1.95423	-1.38321	-1.08555	11	11	11
P34913;P34913-3;P34913-2	Bifunctional epoxide hydrolase 2;Cytosolic epoxide hydrolase 2;Lipid-phosphate phosphatase	EPHX2	-4.02387	-0.775984	-2.01208	-3.68595	-1.69948	-1.15967	-2.39224	-0.765256	-3.38088	-3.3263	-3.16764	-0.858572	0.269858	0.139321	-0.364017	-0.663766	-2.89418	-3.29432	-1.38599	-1.7072	-2.39242	-1.77863	-0.685099	-0.321571	8	8	8
P34932	Heat shock 70 kDa protein 4	HSPA4	3.89779	4.04035	3.93539	4.22819	3.53703	3.89691	3.98488	4.23681	3.67163	4.05759	3.18846	4.12917	3.84425	4.30264	3.92511	4.01084	4.12936	4.01608	4.12767	4.26405	4.30692	3.90255	4.24275	3.77768	48	45	44
P34949;P34949-2	Mannose-6-phosphate isomerase	MPI	1.76216	2.21276	1.77081	2.41721	1.45872	2.49223	1.84317	2.67218	2.09191	2.04581	2.54806	2.28896	1.7521	2.9371	2.18447	2.1431	1.83487	2.11048	1.87849	1.85103	1.65384	1.97441	2.15867	2.53306	21	21	21
P35080-2	Profilin-2	PFN2	0.034878	0.48826	0.173898	0.654944	0.140034	0.725849	0.519546	1.30086	0.037799	0.0565086	0.790614	0.938238	1.19329	1.80533	1.70819	1.49983	-0.165471	0.959946	0.27339	0.262097	-0.663553	0.614863	0.775435	0.864033	13	13	4
P35221;P35221-2;P35221-3	Catenin alpha-1	CTNNA1	-3.5415	-3.73497	-2.75702	-3.98684	-4.07245	-3.65882	-3.33359	-2.13001	-5.47291	-4.09267	-0.117818	-4.38138	-3.28887	-3.31336	-3.80582	-3.74524	-4.2263	-4.18119	-1.35808	-1.26834	-1.19753	-2.57235	-3.04325	-1.60201	15	9	8
P35222	Catenin beta-1	CTNNB1	2.74517	2.28991	2.11033	2.36375	2.64952	2.37571	2.28151	2.75168	2.53683	2.2203	2.97852	2.95456	2.31549	2.2023	2.82883	2.80214	2.17027	1.62483	2.82557	2.59997	2.80114	2.79844	2.66404	2.7202	26	26	22
P35232;P35232-2	Prohibitin	PHB	4.52547	4.318	4.68924	4.59111	4.77196	4.42765	4.69002	4.27341	4.6919	4.7196	4.26034	4.51675	4.80892	4.17926	4.31127	4.30667	4.74206	4.24338	4.83111	4.96894	4.67761	4.66882	4.44502	4.05506	18	18	18
P35237	Serpin B6	SERPINB6	-3.39544	0.14301	-4.56345	-3.27039	-1.77315	-1.1262	-1.57903	-0.755289	-1.3479	-1.6921	1.28992	-1.8904	-0.581978	1.12751	-3.77672	-1.54441	-2.73728	-0.0278907	-2.19626	-3.27918	-2.92186	0.884437	-2.19723	1.06466	11	11	11
P35241;P35241-5;P35241-4	Radixin	RDX	-0.213642	1.51773	0.850288	0.983745	-0.954783	1.60988	0.491575	2.91719	0.960324	0.137217	1.40971	1.55209	0.627137	2.64212	1.49482	1.68618	0.207889	0.852225	-0.0561969	0.474314	-0.924622	0.966091	1.64798	2.26881	24	15	15
P35244	Replication protein A 14 kDa subunit	RPA3	-0.838776	-1.26218	-0.330294	-0.720325	-0.947889	-0.480398	-0.473132	-0.480744	-0.944638	-0.362896	-1.17837	-1.53407	-0.640776	-0.627123	-2.29574	-0.579512	-0.953242	0.137699	-0.914455	-1.09223	-3.72026	-0.881709	-0.0346288	0.397915	5	5	5
P35268	60S ribosomal protein L22	RPL22	-0.484987	-2.57021	-0.430345	-0.549292	-0.407849	-1.70861	-2.13493	-2.52972	-4.34147	-1.17258	-1.25345	-1.50612	-0.584545	-1.0726	-2.12819	-1.68205	-2.63953	-1.12314	-0.414898	-2.5918	-1.04592	-4.91981	-0.849363	-1.79273	4	4	4
P35270	Sepiapterin reductase	SPR	-0.949059	-0.794765	-1.73351	-2.48047	-1.13038	-3.98635	-0.948596	-0.739709	-1.45265	-1.61988	-0.286096	-1.44762	-0.920712	-0.213211	-0.511547	-1.34077	-0.350335	-1.06486	-1.83855	-3.17984	-0.739569	-2.48982	0.798504	-0.698507	9	9	9
P35573;P35573-2;P35573-3	Glycogen debranching enzyme;4-alpha-glucanotransferase;Amylo-alpha-1,6-glucosidase	AGL	1.3198	0.497892	1.97574	0.488748	0.141361	-0.0524685	0.67872	-2.01224	1.20024	0.205046	1.15405	1.4331	0.972754	0.895741	-0.161352	1.09172	0.211695	0.110389	0.811836	0.186183	0.344856	1.14292	0.632858	0.0523838	25	25	25
P35579;P35579-2	Myosin-9	MYH9	2.86007	3.62658	2.86864	3.04113	3.44875	3.34199	3.82607	3.69243	2.6193	3.14269	2.77108	3.24864	2.94298	3.79961	3.3526	3.22521	3.55894	2.60133	3.81929	3.79444	3.69509	3.10959	2.99552	4.20082	88	79	74
P35580;P35580-5;P35580-2;P35580-3;P35580-4	Myosin-10	MYH10	3.20282	3.68016	2.57274	3.26276	3.32744	2.74824	2.92119	2.67135	1.46591	2.5418	2.27317	3.54261	2.65085	2.05655	2.80732	2.52377	3.49371	2.11405	3.85169	3.20978	3.8622	3.40833	2.20726	2.57813	84	65	63
P35606-2;P35606	Coatomer subunit beta	COPB2	-2.8264	-3.26965	-3.37473	-3.96539	-2.72718	-1.44093	-1.01024	-2.94286	-3.97658	-3.5344	-2.1664	-3.2392	-0.925773	-0.900882	-1.42961	-3.14025	-1.9111	-3.68865	-1.13536	-3.45897	-4.1709	-3.27307	-1.15355	-1.83133	16	16	16
P35609-2	Alpha-actinin-2	ACTN2	-1.75892	-1.97475	-2.44944	-1.58426	-2.50311	-1.81062	-5.26335	-4.55679	-2.8349	-3.16639	-2.26963	-4.21156	-2.06986	-1.26741	-1.77035	-0.186662	-1.00834	-3.22875	-1.37119	-2.09375	-2.22637	-0.907559	-4.21944	-0.886576	50	35	2
P35611;P35611-3;P35611-2;P35611-6;P35611-4;P35611-5	Alpha-adducin	ADD1	5.02079	5.34304	4.91519	5.2484	5.23643	5.31713	4.95301	5.45539	5.20062	4.888	4.71184	5.23499	5.59523	5.30992	5.125	4.9854	5.11624	5.02038	5.45782	5.35112	5.39486	5.30865	4.88576	5.07912	28	26	26
P35612;P35612-2;P35612-8;P35612-9;P35612-4;P35612-3	Beta-adducin	ADD2	4.38981	4.46113	4.02273	4.62034	4.67906	4.46064	4.27576	4.16242	4.2495	4.30097	3.61664	4.50469	4.39944	3.78119	4.01155	4.14925	4.50377	4.23565	4.43058	4.45538	4.75011	4.47183	3.63484	3.68979	35	35	33
P35613-2;P35613;P35613-3;P35613-4	Basigin	BSG	0.968161	1.86835	0.896329	1.16121	0.571258	1.42015	1.10397	1.70301	1.23416	1.14397	1.40104	1.12484	1.27888	0.98645	1.0964	1.52876	2.24795	1.311	1.12329	0.77661	0.74168	1.71254	0.430102	1.83201	7	7	7
P35637-2;P35637	RNA-binding protein FUS	FUS	-2.96173	-1.69838	-0.880228	-1.54401	-3.24766	-2.17055	-2.35437	-0.580451	-1.5189	-1.4775	-1.29123	-3.59825	-1.86604	-1.93171	-0.7109	-2.76478	-2.09234	-1.30492	-2.52095	-2.03084	-2.18572	-0.397506	-2.73413	-1.36561	4	4	4
P35754	Glutaredoxin-1	GLRX	-0.279366	-0.147194	-1.40866	0.191632	-1.24325	-0.0600007	-0.816484	-0.581742	-0.647684	-0.0326366	-0.181479	-0.150501	-0.703495	-0.580658	-0.0265086	0.122789	-0.82378	-0.250917	-0.0231579	-0.536722	0.458068	-0.612779	-0.274294	-0.190338	6	6	6
P35813-3;P35813;P35813-2	Protein phosphatase 1A	PPM1A	-4.891	-4.20046	-1.76511	-2.4435	-2.65255	-1.85568	-1.81232	-3.61708	-0.490772	-2.30878	-1.65798	-3.21415	-1.60641	-0.70219	-1.17932	-5.1396	-0.974922	-2.48059	-3.47188	-2.94263	-1.29019	-2.88897	-2.63375	-1.65576	6	4	4
P35998;P35998-2	26S protease regulatory subunit 7	PSMC2	1.38248	0.952654	1.49319	1.61108	1.96099	1.08647	1.32302	1.24775	1.22957	1.30764	1.56911	1.11625	0.983503	1.56608	0.720221	1.12381	1.26035	1.66342	1.58731	1.5754	1.3289	1.30278	1.41982	1.0565	17	17	17
P36404;P36404-2	ADP-ribosylation factor-like protein 2	ARL2	-0.989987	-0.0527797	-0.259485	-0.855263	-0.532442	-0.974041	-0.266842	-1.58216	0.0549536	-0.370293	-0.911204	0.00335656	-0.45468	-1.08692	-0.652467	-2.67031	-0.851937	-2.1666	-3.30181	-0.0518728	-0.770674	-0.619121	-0.119612	-1.38437	11	11	11
P36405	ADP-ribosylation factor-like protein 3	ARL3	0.648848	0.262714	0.929965	0.914884	1.1496	1.13413	1.61153	1.51393	1.01407	0.956818	1.38894	0.649458	1.21312	1.83925	1.315	1.24005	1.4607	1.16712	1.59971	1.2672	0.712578	1.00136	1.39486	1.53968	9	9	9
P36507	Dual specificity mitogen-activated protein kinase kinase 2	MAP2K2	-1.31652	-0.837951	-0.975712	-1.3866	-0.956275	-1.7723	-4.03048	-0.999087	-2.24923	-2.35633	-2.63936	-0.935086	-2.8624	-0.782723	-0.82545	-2.17868	-2.48477	-2.96056	-3.75948	-0.420079	-0.226081	-2.29868	-0.457442	-1.77652	22	11	11
P36542;P36542-2	ATP synthase subunit gamma, mitochondrial	ATP5C1	3.67074	3.22021	4.19485	3.41692	4.26426	2.62655	3.76699	3.18563	4.09811	3.74749	3.9468	3.89487	3.85889	1.8799	3.66864	2.83831	4.30209	2.90067	3.57964	3.73925	4.36295	3.0592	3.57464	2.32889	16	16	16
P36543;P36543-2;P36543-3	V-type proton ATPase subunit E 1	ATP6V1E1	4.31088	3.89549	4.50981	4.70612	4.69314	4.29685	4.63988	3.96351	4.37566	4.70172	4.0384	4.46651	4.52346	4.02288	4.07868	4.22856	4.66233	4.4526	4.71783	4.88859	4.65459	4.66812	3.94046	3.60477	19	19	19
P36776;P36776-2;P36776-3	Lon protease homolog, mitochondrial	LONP1	1.98971	0.364513	1.87156	1.11041	1.05781	0.853982	1.54484	1.42124	1.6878	1.2662	1.5131	1.40905	1.02405	-0.124939	2.03687	1.07147	2.21332	1.2059	1.54006	1.69623	1.80895	0.743476	2.41091	1.50505	26	26	26
P36871;P36871-2;P36871-3	Phosphoglucomutase-1	PGM1	3.27151	3.64443	3.40174	3.45241	2.9767	3.45949	2.73566	4.11386	2.96691	3.38797	3.70995	3.50489	3.17327	3.39753	3.62193	3.33054	2.67793	2.55525	2.86394	3.09415	2.87685	3.30469	3.55162	3.31109	37	37	37
P36873;P36873-2	Serine/threonine-protein phosphatase PP1-gamma catalytic subunit	PPP1CC	-1.18638	-1.6198	-2.07644	-1.32012	-0.364951	-1.65451	-0.880384	-1.3541	-1.20633	-1.71522	-1.20975	-1.71057	-0.748247	-0.973733	-1.14126	-1.22731	-1.52814	-0.91153	-1.64941	-1.27973	-1.0993	-1.68098	-3.36088	-0.855507	16	2	2
P36915;P36915-2	Guanine nucleotide-binding protein-like 1	GNL1	0.680814	0.816411	0.894465	0.363179	0.389348	0.213685	1.36396	-0.00504173	0.75893	0.799742	0.923247	0.63461	0.983634	0.566752	0.171757	0.668831	0.717877	-0.287511	1.04724	1.23517	0.482931	1.05388	1.40706	0.491502	15	15	15
P36955	Pigment epithelium-derived factor	SERPINF1	-3.45242	-2.98156	-3.18714	-3.45414	-2.84739	-2.68098	-3.60975	-0.776166	-3.066	-4.83338	-3.38586	-1.89587	-2.77066	-0.58302	-3.56749	-2.36265	-2.84798	-2.36208	-5.01583	-2.28543	-3.43614	-4.45952	-3.62058	-0.415668	7	7	7
P36957;P36957-2	Dihydrolipoyllysine-residue succinyltransferase component of 2-oxoglutarate dehydrogenase complex, mitochondrial	DLST	2.74063	2.38378	2.8773	2.87451	2.10906	2.42548	2.81313	2.67655	2.25752	2.24484	2.57451	2.60596	2.53057	2.60525	2.73443	2.58614	3.106	2.37394	2.94401	2.42608	2.92994	2.35202	3.41837	1.85832	14	14	14
P36959	GMP reductase 1	GMPR	-2.94283	-1.66181	-1.61272	-2.54727	-4.91953	-3.97147	-3.70242	-3.83105	0.13604	-0.839734	0.588873	-1.68902	-1.96188	-2.81275	-1.52003	-2.61879	-3.63156	-2.23032	-3.77105	-3.54053	-3.88357	-4.67911	0.131215	-0.111165	4	3	3
P36969-2;P36969	Phospholipid hydroperoxide glutathione peroxidase, mitochondrial	GPX4	2.46743	2.39288	2.40669	2.41871	2.44999	2.35027	2.27381	2.34961	2.61446	2.92805	2.72815	2.41725	2.71684	2.27113	2.22051	2.206	2.52996	2.29619	1.92637	2.3116	2.2953	2.41948	2.38363	2.29101	14	14	14
P37108	Signal recognition particle 14 kDa protein	SRP14	-0.504766	0.129869	-0.370813	-0.109513	-0.792928	-3.19018	-0.69509	-0.374496	-0.296091	-0.951635	-0.862549	-4.04249	-0.230127	-1.07191	-1.68728	-0.958376	-0.620845	-0.190575	-0.689576	-0.586135	-1.17065	-1.18933	-2.57733	-0.758586	2	2	2
P37235	Hippocalcin-like protein 1	HPCAL1	0.112692	-0.171504	-1.2208	-0.733456	0.035242	-0.961597	0.465048	-1.01291	-0.0895904	-1.14885	-0.183684	-2.37749	0.0032589	-3.29386	-0.593706	-0.498929	0.479045	0.296863	-0.529892	-0.10833	-0.556858	0.268639	-0.000812454	-2.11986	12	12	6
P37802;P37802-2	Transgelin-2	TAGLN2	1.55479	1.84045	0.596516	1.21106	1.94766	0.840975	2.62397	1.25064	2.10095	2.38514	2.29855	0.46713	1.89481	2.24033	2.26816	1.4393	-0.13732	2.92653	-0.598566	2.2502	0.85343	2.60085	1.90218	2.97045	22	22	21
P37837	Transaldolase	TALDO1	2.70864	3.2208	3.00591	3.26848	3.02942	4.45275	3.02937	4.04266	2.75096	2.80458	3.34693	4.15253	3.07236	5.09332	3.43994	3.57722	2.6793	2.88593	2.65361	2.77645	2.74536	3.48877	3.03755	4.01692	25	25	25
P37840;P37840-2;P37840-3	Alpha-synuclein	SNCA	4.8272	4.60568	4.39825	4.4738	4.65627	4.42727	4.41437	4.47429	4.58465	4.57251	3.76547	3.91456	4.6747	3.89161	3.70809	4.39817	4.85574	4.78313	5.1949	4.88104	5.25391	4.85741	3.1743	4.45169	13	12	12
P38117;P38117-2	Electron transfer flavoprotein subunit beta	ETFB	2.31838	2.2441	2.90243	2.16261	1.92804	2.23644	2.15885	2.40114	2.39312	2.15302	2.36023	2.13954	2.95771	2.27796	2.46913	2.1059	2.46033	2.27574	2.61289	1.87048	2.18544	1.89841	2.99139	1.79597	14	14	14
P38159;P38159-2	RNA-binding motif protein, X chromosome;RNA-binding motif protein, X chromosome, N-terminally processed	RBMX	-3.70622	-3.2717	-2.98108	-2.79839	-3.47298	-3.80016	-3.03499	-4.36153	-4.94122	-2.78328	-2.68073	-4.13158	-1.94505	-2.77188	-4.26939	-3.55773	-3.61104	-2.88057	-2.90162	-3.42926	-1.75346	-2.44486	-5.21499	-1.80242	9	9	2
P38606;P38606-2	V-type proton ATPase catalytic subunit A	ATP6V1A	6.35042	6.29906	6.37411	6.54051	6.7836	6.30728	6.25431	6.40166	6.26751	6.52018	5.88164	6.42365	6.43084	6.0354	6.18296	6.12663	6.6551	6.21237	6.79813	6.76253	6.7885	6.56757	6.13661	5.71964	49	49	49
P38646	Stress-70 protein, mitochondrial	HSPA9	4.39384	4.11076	4.62287	4.32195	4.23219	4.0412	4.40012	4.42194	4.13307	3.77229	4.44363	4.37909	4.49465	4.23143	4.58188	4.04875	4.91353	3.70647	4.43626	4.13299	4.58476	3.93646	5.08178	4.078	25	25	25
P38919	Eukaryotic initiation factor 4A-III;Eukaryotic initiation factor 4A-III, N-terminally processed	EIF4A3	-3.02662	-3.97951	-1.94517	-3.04193	-2.30213	-4.59138	-2.12265	-1.2561	-2.07473	-3.07472	-2.15304	-2.94857	-2.80776	0.277688	-2.01217	-3.08084	-1.70372	-2.65341	-2.22375	-1.81583	-1.34696	-2.15503	-1.61262	-1.58714	13	12	12
P39019	40S ribosomal protein S19	RPS19	0.186031	-3.89037	-0.28401	0.616113	-3.62913	-1.14029	-1.5462	-1.92923	-0.847962	0.0369579	-1.5272	-0.0638934	-1.82901	-1.91669	-1.23037	-0.752828	-0.827393	-0.147004	-1.35194	-1.50821	0.280527	-0.733945	-1.5823	-2.78186	5	5	5
P39060-2;P39060-1;P39060	Collagen alpha-1(XVIII) chain;Endostatin	COL18A1	-1.94048	-1.8632	-4.6077	-3.9373	-1.61498	-3.78168	-3.73533	-3.54909	-3.50985	-1.48243	-0.232105	-2.81959	-0.981033	0.375806	-1.93497	-1.35842	-0.53918	1.88893	-3.73172	-0.642814	-2.07106	-0.959507	-0.672302	2.39344	17	17	17
P39210	Protein Mpv17	MPV17	-1.96516	-1.2612	-0.532438	-0.528654	-0.42212	-2.10736	-1.1294	-0.850141	-0.511013	-0.385755	-0.0529204	-1.26789	-1.72343	-3.73401	-0.49413	-2.61083	-2.16905	-2.15798	-1.91488	-0.67941	-2.24617	-1.0988	-0.690301	-0.602568	2	2	2
P39656;P39656-3;P39656-2	Dolichyl-diphosphooligosaccharide--protein glycosyltransferase 48 kDa subunit	DDOST	-4.77245	-4.60409	-1.24013	-2.17441	-3.15743	-4.11218	-2.69487	-3.623	-1.89136	-1.69663	-2.2767	-1.71477	-1.29335	-1.5938	-1.73066	-2.64623	-1.30494	-2.35694	-0.886431	-1.8311	-3.37495	-0.373463	-1.49267	-1.65939	9	9	9
P40121;P40121-2	Macrophage-capping protein	CAPG	-0.0753096	-0.460041	-0.594841	-4.55714	-2.62441	-0.097053	-3.11199	-1.23666	1.46862	0.294453	0.750363	0.876902	-1.04875	0.110873	0.202216	0.168746	-4.11977	-5.00277	-4.11036	-2.24738	0.201016	-0.594662	0.146232	0.915494	10	10	10
P40123;P40123-2	Adenylyl cyclase-associated protein 2	CAP2	3.66918	3.94251	3.12843	3.81596	4.01925	3.39699	3.66316	3.31865	3.13538	3.19479	2.99809	3.62555	3.0778	3.25721	3.05085	3.84187	4.09685	3.67994	4.10097	3.80298	3.87742	3.69883	2.67447	2.95825	21	20	20
P40227;P40227-2	T-complex protein 1 subunit zeta	CCT6A	3.49682	3.57537	3.74582	3.44073	4.00863	3.44886	3.63155	3.80307	3.75432	3.7097	3.35722	3.61297	3.85379	3.14837	3.72986	3.63936	3.59713	3.5448	3.62783	3.72775	3.79298	3.50411	3.48446	3.24311	28	28	24
P40429;Q6NVV1	60S ribosomal protein L13a;Putative 60S ribosomal protein L13a protein RPL13AP3	RPL13A;RPL13AP3	-1.53914	-2.6665	-1.68145	-1.97022	-1.48633	-2.53783	-2.71803	-1.35321	-1.17986	-2.00014	-2.90882	-1.70542	-1.25522	-1.55788	-1.25544	-1.16791	-1.89813	-2.46941	-2.30862	-2.60286	-2.58255	-3.31012	-1.02245	-2.61053	4	4	4
P40763-3;P40763-2;P40763	Signal transducer and activator of transcription 3	STAT3	-4.02689	-1.76957	-3.5905	-3.56235	-2.17561	-2.7837	-2.40644	-1.91004	-1.32743	-3.71417	-0.307776	-2.98943	-1.66129	-0.451373	-2.40922	-3.72102	-3.63709	-2.70404	-3.89756	-2.66246	-4.2797	-2.33264	-0.865721	-0.833973	7	7	7
P40925-3;P40925;P40925-2	Malate dehydrogenase, cytoplasmic	MDH1	6.15148	6.25939	6.19379	6.20035	6.34919	6.29631	5.98101	6.29968	6.13679	6.22457	5.85961	6.39927	6.16918	6.00047	5.83611	6.07993	6.14205	5.77325	6.56861	6.43382	6.46688	6.0842	5.97488	5.80095	21	21	21
P40926;P40926-2	Malate dehydrogenase, mitochondrial	MDH2	6.68974	6.48713	7.17278	6.5511	6.13789	6.69741	6.80656	6.4919	6.69063	6.51359	6.54684	6.74028	6.47227	6.07502	6.58047	6.35004	7.14217	6.09598	7.07888	6.92601	7.11918	6.5319	6.75318	5.94322	29	29	29
P40939	Trifunctional enzyme subunit alpha, mitochondrial;Long-chain enoyl-CoA hydratase;Long chain 3-hydroxyacyl-CoA dehydrogenase	HADHA	3.48028	3.41883	4.33063	3.53704	3.04792	3.07727	2.05665	4.64613	3.63659	3.56501	4.25787	4.15565	3.33063	2.36213	3.67223	3.38592	3.11687	3.08352	3.42921	3.24228	3.59972	2.87653	4.47551	3.08894	45	45	45
P41091;Q2VIR3;Q2VIR3-2	Eukaryotic translation initiation factor 2 subunit 3;Putative eukaryotic translation initiation factor 2 subunit 3-like protein	EIF2S3;EIF2S3L	0.0673808	-1.53596	0.3297	0.000332281	-0.223815	-0.438736	-1.13786	-0.321533	0.0468632	-0.564484	-0.223265	-0.452461	-0.831628	-1.6651	0.337639	-0.000401606	-0.00119685	-0.238688	-0.00720938	-0.0830717	-0.73297	0.145434	-0.831478	-1.19568	11	11	11
P41208	Centrin-2	CETN2	-1.83917	-1.75686	-0.314724	-1.08548	-2.1362	-1.89207	-0.13949	-1.44861	-0.711272	-0.850062	-0.753139	-0.770942	-1.20972	-1.12436	-2.00339	-0.773015	-0.992508	-0.711378	-1.07777	-0.232371	-0.712503	-0.959548	-1.99006	-1.40566	4	4	4
P41217-2;P41217;P41217-3	OX-2 membrane glycoprotein	CD200	0.046072	-0.319469	-0.75174	0.485152	0.180327	-0.809291	-1.60101	-1.80052	0.160945	-0.0243822	-0.883965	0.500599	-0.911852	-1.95952	-0.167348	-1.77601	-0.545096	-0.0578797	-1.149	-2.61737	-0.27389	-1.0108	0.395533	-1.67576	5	5	5
P41222	Prostaglandin-H2 D-isomerase	PTGDS	1.30395	2.06812	-0.295584	1.48729	1.2569	3.33296	1.51258	4.35706	0.82009	-1.00264	2.37976	2.80034	0.568804	3.6128	3.22255	2.75665	1.38	2.35561	1.01202	1.84719	1.21611	2.40483	1.72168	3.87358	5	5	5
P41227-2;P41227;Q9BSU3	N-alpha-acetyltransferase 10;N-alpha-acetyltransferase 11	NAA10;NAA11	-2.60075	-1.75279	-2.04228	-2.86625	-1.88112	-2.40458	-2.86253	-1.8628	-1.84226	-1.68361	-2.969	-4.08893	-2.64045	-2.30387	-2.21396	-3.59553	-5.77347	-2.44089	-4.42341	-2.67879	-1.10078	-5.25259	-1.82407	-1.22807	3	3	3
P41250-2;P41250	Glycine--tRNA ligase	GARS	2.83236	2.90473	2.94741	2.99651	3.27321	2.91336	3.33292	2.95511	2.72218	2.83636	2.75171	2.92666	3.2414	3.34383	3.10663	3.31328	3.07757	2.88639	2.95641	3.41331	2.61277	2.72769	3.23876	2.76217	24	24	24
P41252	Isoleucine--tRNA ligase, cytoplasmic	IARS	-0.248858	-0.163126	1.1891	-1.03278	0.0945578	-1.0413	-0.383253	-1.9867	0.0553786	-0.156129	-1.89036	-2.91635	-0.0148008	-2.47676	-0.27697	0.0321854	0.140269	-4.02024	-0.0626214	0.924986	-0.101891	-0.0730326	0.0368445	-3.65146	16	16	16
P41594;P41594-2	Metabotropic glutamate receptor 5	GRM5	-4.39858	-3.04655	-2.79607	-3.16752	-4.13089	-4.56469	-3.96421	-3.98238	-3.23086	-2.94809	-2.8071	-3.55433	-2.13562	-2.56973	-2.95702	-3.56297	-1.84739	-3.84279	-2.10269	-4.24021	-3.93584	-3.41246	-4.3141	-2.046	6	6	6
P42025	Beta-centractin	ACTR1B	2.336	1.81152	1.54672	2.3743	1.88518	2.16813	2.61016	2.66453	1.32327	1.81732	1.67439	2.30158	1.50933	3.00859	1.92571	1.86974	2.69375	1.86725	2.58329	2.21801	1.90432	1.47071	1.80388	2.11789	18	12	12
P42126;P42126-2	Enoyl-CoA delta isomerase 1, mitochondrial	ECI1	-3.34529	-1.72195	-0.932542	-2.08141	-3.21434	-1.35032	-1.63838	-0.469121	-0.266087	-0.0172045	-0.0221469	-1.34754	-2.89504	0.625323	-0.377482	-0.977703	-1.24291	-2.48317	-1.23797	-0.615615	-1.9676	-1.39947	-0.964962	-0.0688497	6	6	6
P42224;P42224-2	Signal transducer and activator of transcription 1-alpha/beta	STAT1	-1.29048	-1.85725	-1.58534	-4.00863	-2.78795	-0.952248	0.10635	-0.506521	-0.0582109	-1.75839	-0.289831	-0.123686	-1.54207	-0.343692	0.728559	0.485524	1.45848	-2.45363	-1.11235	-0.771343	-0.671895	-0.739047	-1.64667	-3.05263	16	16	16
P42330;P42330-2	Aldo-keto reductase family 1 member C3	AKR1C3	-1.88299	0.388466	-4.43313	-0.201533	-2.68041	-1.95787	-0.788504	0.36392	-1.20047	-2.88686	-0.756153	-0.0063655	-1.0419	-0.920814	-1.01753	-1.87509	-2.81163	-1.25809	-0.620354	-1.2925	-2.36359	-2.02635	-0.61294	-0.0800706	8	4	4
P42345	Serine/threonine-protein kinase mTOR	MTOR	-2.44305	-2.89904	-1.38226	-4.12697	-3.33005	-4.47053	-4.14072	-2.88743	-2.69398	-2.71085	-3.02368	-2.20807	-4.74242	-2.51123	-3.66314	-3.95565	-3.15857	-4.88124	-4.47707	-2.1305	-5.24872	-2.21315	-2.95296	-0.966712	12	12	12
P42356	Phosphatidylinositol 4-kinase alpha	PI4KA	0.0203326	0.155956	0.0194966	-1.76451	0.796183	-5.191	-0.270129	-4.49485	-0.309614	1.01112	-1.83369	-1.09494	-0.852621	-3.47259	-2.6917	-3.63813	0.22936	-2.42056	1.14932	0.936072	1.19049	0.169559	-2.27259	-2.76653	31	31	31
P42658-2;P42658	Dipeptidyl aminopeptidase-like protein 6	DPP6	2.80486	2.70738	1.14187	2.58535	2.40516	0.762572	1.6424	1.68094	2.48834	2.15718	1.47123	1.04951	1.58334	-1.29947	1.82944	2.04582	3.11476	2.29262	1.7555	2.09483	2.96002	2.39731	1.78337	1.0103	27	27	25
P42704	Leucine-rich PPR motif-containing protein, mitochondrial	LRPPRC	2.52743	0.549221	2.86402	1.55212	1.64158	1.58575	1.94435	1.449	1.95293	1.1358	1.91744	1.90106	2.16734	1.52006	2.02808	2.23629	2.64893	-0.217307	2.34042	1.41585	2.04527	0.879612	2.02825	0.0823053	47	47	47
P42765	3-ketoacyl-CoA thiolase, mitochondrial	ACAA2	1.69506	1.61531	2.23056	2.27064	1.71464	1.91897	1.60348	2.42782	2.35664	2.31367	2.94125	1.67637	2.56402	2.20843	2.45721	2.91811	2.30563	2.24508	2.20833	2.22764	1.88386	2.40745	3.04791	2.6491	24	24	24
P42785;P42785-2	Lysosomal Pro-X carboxypeptidase	PRCP	-1.83527	-1.69184	-2.055	-1.03736	-4.6042	-1.99688	-2.32903	-2.6096	-3.89204	-3.68129	-2.58963	-1.30667	-3.59037	-0.354941	-1.27561	-2.52942	-0.367666	-0.213513	-1.55457	-0.728205	-2.32713	-1.5044	-0.190115	-0.349502	6	6	6
P42858	Huntingtin	HTT	-2.44848	-1.81618	-4.98327	-2.68504	-1.13374	-3.71008	-2.0684	-3.50455	-2.5696	-1.34626	-1.88823	-2.91399	-2.10345	-2.35908	-2.15864	-1.20147	-1.28398	-4.05337	-1.53267	-1.31679	-1.13001	-0.841195	-3.51137	-2.93811	12	12	12
P43003-2;P43003	Excitatory amino acid transporter 1	SLC1A3	3.70533	3.67721	4.13031	2.70958	3.77535	3.51505	3.46649	2.86388	3.89938	3.81457	2.24858	3.16886	4.29273	2.29314	2.92671	3.54351	3.6773	2.02452	4.11154	3.60288	3.67101	3.07657	3.02563	3.37829	6	6	6
P43004;P43004-3;P43004-2	Excitatory amino acid transporter 2	SLC1A2	4.35875	4.39419	4.77291	3.6962	3.82422	4.23353	4.07717	3.03725	4.3195	4.28647	2.46309	3.57447	4.3535	2.13414	2.87279	3.76096	4.4488	2.83224	4.15246	4.75038	4.19269	3.78801	2.65092	2.92235	12	12	12
P43007;P43007-2	Neutral amino acid transporter A	SLC1A4	1.48027	0.993954	1.75208	0.317976	0.670684	0.516289	0.696477	-1.70708	1.55333	1.86448	1.24795	-0.270315	1.32545	-1.77101	0.207562	0.199051	0.737389	-0.928202	0.466836	1.55921	0.425968	0.542269	0.696835	-0.640374	6	6	6
P43034	Platelet-activating factor acetylhydrolase IB subunit alpha	PAFAH1B1	2.10085	2.05424	2.26747	2.18641	2.49642	2.1769	2.55155	2.43775	2.22487	2.11257	2.3358	2.24971	1.63249	2.11947	2.49336	2.62188	2.25533	1.23093	2.56588	2.44857	2.52974	2.46039	2.36588	2.3472	19	19	19
P43155;P43155-2;P43155-3	Carnitine O-acetyltransferase	CRAT	1.66237	-0.229666	1.78785	0.834494	0.715919	0.182561	0.596234	1.19021	1.40202	1.18679	2.00242	0.749819	1.3867	-0.784507	1.336	1.2516	0.966812	0.597526	0.868765	1.19772	0.9299	0.757332	1.52858	0.498959	13	13	13
P43243;P43243-2	Matrin-3	MATR3	1.97812	2.33004	2.56906	2.05815	1.99088	2.40728	2.41914	2.02777	2.44096	2.33417	2.08269	2.34513	2.15049	2.64686	1.54881	1.64308	2.12329	2.51715	2.19475	2.01566	2.20287	2.59709	0.88928	2.47223	14	14	14
P43304;P43304-2	Glycerol-3-phosphate dehydrogenase, mitochondrial	GPD2	3.92519	3.59718	3.96295	3.41714	4.31698	3.46039	4.1613	2.87488	4.11465	4.04567	3.2811	2.74021	4.16815	2.19744	3.40533	3.78982	4.13042	3.5448	4.11796	4.23066	3.60005	3.93465	2.79879	2.81035	41	41	41
P43487-2;P43487	Ran-specific GTPase-activating protein	RANBP1	0.7443	0.714489	0.739688	0.93224	0.392971	1.1566	0.7056	1.10322	0.75145	0.919562	0.0902618	0.952983	0.343182	1.55947	0.948683	0.930345	0.779794	1.4049	0.712992	0.542603	0.430165	0.875204	1.1003	1.23071	7	7	7
P43490	Nicotinamide phosphoribosyltransferase	NAMPT	1.08138	2.37564	1.42598	1.72215	0.60895	1.66489	1.91034	1.65384	2.30014	1.69261	1.84048	1.69247	1.85022	2.03036	2.14547	1.73083	1.13543	1.76846	0.928695	1.07689	1.06398	2.22643	1.96478	2.21068	18	18	18
P43686;P43686-2	26S protease regulatory subunit 6B	PSMC4	0.209959	-0.267056	0.335519	0.522643	0.121302	0.0549842	0.203759	0.211286	0.454851	0.0700686	0.595916	-0.0942385	0.843432	-0.240889	0.286678	0.283429	-0.105662	1.04325	0.323032	-0.269537	0.134925	0.492042	-0.34214	0.295	15	15	15
P43897;P43897-2	Elongation factor Ts, mitochondrial	TSFM	-0.0478791	-1.441	0.849805	-2.31608	-0.651271	0.171544	-0.472054	-2.51586	-0.316315	-0.638669	-1.03178	-3.86342	-0.948348	-0.284699	-0.447809	-4.33324	-0.830661	-1.50517	-0.725711	-0.561059	-0.806637	-4.17216	-0.997807	-2.41181	4	4	4
P45381	Aspartoacylase	ASPA	-1.88254	-0.350747	-2.07127	-3.54108	-3.24855	1.38333	-1.49823	2.35055	-3.51902	-3.67315	-0.538163	0.962278	-2.59589	2.33568	-0.733163	-0.162168	-4.8495	-0.899116	-2.02445	-4.79261	-3.12629	-0.0459149	-0.820227	1.8399	12	12	12
P45880;P45880-2;P45880-1	Voltage-dependent anion-selective channel protein 2	VDAC2	5.3636	5.64801	5.65994	5.27264	5.74794	5.35666	5.5043	5.01996	5.53856	5.51166	5.21533	5.23907	5.72751	5.14147	5.23958	4.86307	5.65513	4.98573	5.66045	5.80277	4.84058	5.48242	5.43598	4.69915	19	19	19
P45954;P45954-2	Short/branched chain specific acyl-CoA dehydrogenase, mitochondrial	ACADSB	-0.463322	-1.06061	-1.37298	-2.984	-2.58269	-1.38641	-1.83518	-2.99893	-2.93299	-0.603877	-0.133512	-0.895467	-0.731576	-0.21174	-4.02861	-1.84669	-3.00776	-3.1653	-0.704054	-1.16203	-4.5073	-1.9855	-3.42342	-2.92947	7	7	7
P45974-2;P45974	Ubiquitin carboxyl-terminal hydrolase 5	USP5	3.83641	3.96396	3.76388	3.90327	3.95678	3.92055	3.55579	3.86067	3.7831	3.86467	3.23536	4.1391	3.73882	3.93507	3.75647	3.67113	3.83801	3.84148	3.94578	3.93921	4.03544	3.87769	3.77915	3.6117	33	33	33
P45985;P45985-2	Dual specificity mitogen-activated protein kinase kinase 4	MAP2K4	0.512611	0.28505	0.660846	0.418517	0.0285161	0.477279	0.70098	0.365785	0.23692	0.669187	-0.405473	-0.127895	0.182391	-0.736794	1.18551	0.949718	0.789706	-0.553026	0.473782	0.963542	0.929619	1.41547	-1.71533	-0.115751	10	10	10
P46060	Ran GTPase-activating protein 1	RANGAP1	-4.1289	-3.11765	-0.606496	-0.428955	-1.13762	-2.3079	-1.54047	-2.33109	-0.765754	-2.5029	-0.58575	-2.21002	-1.14898	-2.443	-2.20075	-2.06589	-3.08135	-1.01924	-3.41756	-1.48874	-2.1115	-1.42468	-3.31808	-1.88064	11	11	11
P46108-2;P46108	Adapter molecule crk	CRK	0.849921	0.89162	0.779466	0.546809	0.523486	1.33114	0.378656	1.18075	0.639565	0.747185	0.654599	0.271417	1.09806	1.76155	1.04295	0.750641	0.511082	1.07391	0.347321	0.825307	0.372884	0.771749	0.913337	1.36055	12	12	12
P46109	Crk-like protein	CRKL	-1.46303	0.24666	-0.304009	-1.43911	-0.563624	0.523052	0.171235	-1.76002	0.167695	-0.344328	-0.348531	0.273588	-2.38732	1.21225	-0.224908	-4.15651	-0.681575	-0.582821	-0.793574	-0.844559	0.150958	0.767578	-1.06982	0.562843	12	12	12
P46379-2;P46379;P46379-3;P46379-5;P46379-4	Large proline-rich protein BAG6	BAG6	-0.310753	-0.410429	-0.276405	-0.258326	-0.184272	-0.410527	0.418646	-0.977252	-0.927472	-1.21876	-0.747983	-0.141478	-0.0239634	0.111835	-0.966193	-0.0913334	-0.606387	-0.522911	0.159989	-0.515918	-0.337835	0.0867914	-1.27253	-0.637803	12	12	12
P46459;P46459-2	Vesicle-fusing ATPase	NSF	6.54852	6.54253	6.45146	6.55372	6.81958	6.26229	6.57449	6.19393	6.31701	6.71488	6.08351	6.71173	6.51592	5.81183	5.99238	6.0293	6.74854	6.18182	6.87991	6.98188	7.04056	6.60985	6.06311	5.37309	60	60	60
P46777	60S ribosomal protein L5	RPL5	0.760829	-2.55159	0.718134	-1.50323	-3.24616	-1.69529	-3.07171	-4.46285	-0.392799	0.220408	-2.17583	-1.3414	-0.288296	-2.10044	-2.1855	-1.69102	-0.834934	-0.644843	-0.47774	-2.07475	-3.23393	-2.13874	-2.22968	-2.11384	7	7	7
P46783	40S ribosomal protein S10	RPS10	-0.544112	-1.37798	0.104558	-1.09899	-0.773734	-1.08437	-1.67085	-1.20107	-0.0901611	-0.585124	-1.92622	-0.92797	-0.814147	-2.46823	-0.629551	-0.899319	-0.6026	-0.78724	-0.737421	-1.03241	-0.58299	-1.29959	-0.970968	-0.993927	5	5	5
P46821	Microtubule-associated protein 1B;MAP1B heavy chain;MAP1 light chain LC1	MAP1B	5.91327	6.45828	6.13172	6.02542	6.15724	6.39862	5.8487	6.86094	5.93681	5.98952	5.88339	6.6091	6.37342	6.64295	5.96393	6.01506	6.05316	6.07144	6.08364	5.84424	5.89809	6.46944	6.55592	6.03393	114	114	112
P46926;P46926-2	Glucosamine-6-phosphate isomerase 1	GNPDA1	0.460922	0.301928	0.195724	0.694929	0.589484	0.824347	0.512193	1.1522	0.838317	0.836723	0.386312	0.660696	0.820292	1.75222	0.942151	0.911675	0.984707	0.445894	0.731309	0.796904	0.851849	1.02223	0.817	0.547183	16	16	11
P46939-2;P46939;P46939-4	Utrophin	UTRN	-0.245935	-2.85398	-2.01955	-1.99473	-3.50446	-2.80245	-1.72001	-1.21903	-3.27407	-1.55267	-1.14661	-4.6525	-2.4312	-0.46673	-4.60402	-3.81143	-3.94356	-3.84982	-3.81127	-1.75191	-2.69618	-2.03981	-3.3806	-0.468804	13	13	12
P46976;P46976-2;P46976-3	Glycogenin-1	GYG1	-1.62143	0.706436	0.594227	-1.3956	-1.2458	0.0397419	0.305841	0.179461	0.981217	0.323048	-0.610454	-0.59164	0.350316	1.34482	0.18839	0.561792	-0.83073	-2.9882	-0.467844	-0.626574	-1.6627	-0.738457	0.233665	0.972731	10	10	10
P47224	Guanine nucleotide exchange factor MSS4	RABIF	-2.2286	-2.1037	-2.54273	-2.45856	-2.2771	-4.03185	-5.11591	-2.76335	-4.02116	-2.54611	-2.27947	-2.8248	-3.3951	-1.13597	-3.46433	-2.54113	-2.22026	-1.26156	-2.53165	-2.26562	-2.40863	-2.26157	-3.48126	-2.55617	3	3	3
P47755	F-actin-capping protein subunit alpha-2	CAPZA2	2.68626	2.94236	2.49729	2.99369	2.64261	2.66259	2.64147	2.61706	2.86861	2.60062	2.60348	2.40606	2.66454	2.57873	2.45573	2.77277	2.75215	2.65888	2.88217	2.90119	2.66399	2.72137	2.44986	2.42568	15	15	13
P47756	F-actin-capping protein subunit beta	CAPZB	-2.98536	-0.791998	-3.25459	-1.72067	-3.61704	-0.836731	-2.15862	-4.84661	-4.93343	-2.81741	-0.865081	-1.71369	-1.80395	-0.0583188	-5.02152	-2.77798	-3.14599	-2.22598	-4.72299	-3.25139	-3.73966	-2.21655	-2.78905	-0.786952	16	16	3
P47813;O14602	Eukaryotic translation initiation factor 1A, X-chromosomal;Eukaryotic translation initiation factor 1A, Y-chromosomal	EIF1AX;EIF1AY	-2.55899	-1.96436	-3.03941	-1.49964	-2.22674	-2.57121	-2.11254	-3.4357	-2.03748	-3.2151	-1.03763	-2.76327	-1.33452	-1.11615	-0.733581	-1.38132	-4.49114	-2.38004	-1.8905	-4.76171	-3.65211	-2.0293	-4.99902	-3.02668	3	3	3
P47897-2;P47897	Glutamine--tRNA ligase	QARS	-1.99331	-1.22265	-3.14514	-1.92632	-3.58054	-1.95273	-0.857626	-3.509	-4.02443	-0.939379	-1.94485	-4.26821	-4.23812	-2.47609	-3.08583	-1.08947	-3.50246	-4.68283	-4.8294	-1.72062	-3.10237	-1.95164	-3.26571	-1.72858	10	10	10
P47985;P0C7P4	Cytochrome b-c1 complex subunit Rieske, mitochondrial;Cytochrome b-c1 complex subunit 11;Putative cytochrome b-c1 complex subunit Rieske-like protein 1	UQCRFS1;UQCRFS1P1	3.14359	3.15126	3.32825	3.24303	3.29455	3.01027	3.5798	3.0048	3.43986	3.25485	3.19288	2.84017	3.42967	3.07823	3.24789	2.81195	3.45778	2.91916	3.48669	3.72904	3.32659	3.22497	3.36559	3.05077	13	13	13
P48047	ATP synthase subunit O, mitochondrial	ATP5O	5.21844	4.39575	5.1735	5.13582	5.58158	4.29832	4.90426	4.81078	5.23426	5.22885	5.18103	5.11603	4.78054	2.50644	4.60352	4.48279	5.19855	4.68137	5.13145	5.22414	5.56051	4.62786	5.31065	3.57028	18	18	18
P48147	Prolyl endopeptidase	PREP	1.07702	0.799128	0.0264943	1.28759	1.16013	2.01597	0.745967	1.17826	0.151003	0.913785	0.337104	1.36654	0.605844	1.90822	1.13452	1.28183	0.869207	0.700315	1.94424	0.924513	1.3967	1.38952	0.526002	1.42769	21	21	21
P48163;P48163-2	NADP-dependent malic enzyme	ME1	1.55603	1.56536	1.99756	1.97791	1.60904	1.71062	1.44566	1.41673	1.84044	2.32177	1.72003	0.785081	1.43766	0.821739	0.828673	1.12233	1.57548	1.70292	1.7723	1.80435	1.68483	1.86438	2.22262	1.62234	20	20	20
P48444	Coatomer subunit delta	ARCN1	-0.499582	-0.161635	0.0625102	-0.158822	-0.322888	0.113169	-0.450274	-0.109245	-3.08733	0.412258	-1.56835	-0.201911	-0.598567	0.241183	-0.498226	-0.816823	-2.70274	-0.670645	-0.399988	0.163812	-1.47568	0.16393	-0.383517	-0.583564	11	11	11
P48506	Glutamate--cysteine ligase catalytic subunit	GCLC	-0.909675	0.805942	-1.13429	-1.81423	-1.93887	-0.122612	-0.752372	0.622118	-1.18844	-1.39917	-0.488823	0.398552	-0.0101085	1.5914	0.214009	0.883882	-1.80942	-0.912371	0.0206332	-0.540081	-0.824844	-0.322188	-0.0779546	1.09972	14	14	14
P48539	Purkinje cell protein 4	PCP4	-0.519261	-0.604439	0.378343	0.279116	-0.135932	-0.762397	0.765013	-0.60947	0.427206	0.00675204	0.117122	-0.885252	1.44687	0.499474	-2.3299	-2.39606	-0.207391	0.269311	-0.93479	0.426634	-1.86674	0.490216	1.19852	0.53994	4	4	4
P48553	Trafficking protein particle complex subunit 10	TRAPPC10	-2.50641	-3.71669	-3.63993	-3.19762	-4.75916	-2.01008	-3.27742	-2.68919	-2.49268	-3.61098	-2.09615	-1.91336	-2.07104	-1.08559	-2.10335	-3.67914	-3.80645	-3.57455	-2.73365	-5.32774	-2.26364	-2.62941	-3.74623	-2.72839	4	4	4
P48556	26S proteasome non-ATPase regulatory subunit 8	PSMD8	0.0941736	-0.214078	0.415105	-0.345948	0.201022	0.210735	0.0348241	-0.511706	0.2646	0.0951069	-0.964684	-0.798077	-0.0770596	0.180624	0.116298	0.514314	-0.25738	-0.518406	0.237094	0.00945893	-0.638583	-0.189039	-0.0382444	0.505079	7	7	7
P48637;P48637-2	Glutathione synthetase	GSS	2.40928	1.88465	2.2244	2.61411	2.44966	2.5065	2.0706	2.25494	2.4296	2.10761	2.14953	2.30925	2.69712	2.8976	2.21182	2.48712	2.2277	2.03598	1.97705	2.0224	1.58285	1.90682	2.05006	2.17944	25	25	25
P48643;P48643-2	T-complex protein 1 subunit epsilon	CCT5	3.80588	3.88941	4.00228	4.10177	4.12408	4.18613	3.79891	4.17263	3.68824	3.80649	3.74131	3.91338	3.87449	4.18964	3.74138	3.79873	4.08148	3.68532	3.88497	3.96763	3.98262	3.8789	4.00353	3.79909	34	34	34
P48723	Heat shock 70 kDa protein 13	HSPA13	-1.7262	0.0636583	-2.11613	-2.75189	-1.00316	-1.46082	-0.515057	-2.93763	-3.01397	-0.986895	-2.04205	-1.67327	-1.16011	-1.56454	-2.35222	-3.31975	-2.07581	0.681454	-3.1446	-3.6034	0.284863	0.630129	-1.29834	-2.07536	6	6	6
P48735;P48735-2	Isocitrate dehydrogenase [NADP], mitochondrial	IDH2	5.46388	5.15407	5.65513	5.56409	5.20404	5.10058	4.73931	5.6119	5.45797	5.38696	5.49894	5.49836	5.38783	4.08439	5.34466	5.3365	5.32524	4.93992	5.67419	5.49732	5.52105	5.23501	5.5711	4.78871	32	32	31
P49189;P49189-3;P49189-2	4-trimethylaminobutyraldehyde dehydrogenase	ALDH9A1	4.00221	4.15059	4.20331	3.95471	3.63835	3.91782	3.90762	4.4681	4.22633	4.00175	4.45508	4.17915	4.90372	4.66439	4.81306	4.39258	3.36663	4.22134	3.84174	4.21856	3.84709	3.81515	4.70376	4.53587	30	30	30
P49327	Fatty acid synthase;[Acyl-carrier-protein] S-acetyltransferase;[Acyl-carrier-protein] S-malonyltransferase;3-oxoacyl-[acyl-carrier-protein] synthase;3-oxoacyl-[acyl-carrier-protein] reductase;3-hydroxyacyl-[acyl-carrier-protein] dehydratase;Enoyl-[acyl-carrier-protein] reductase;Oleoyl-[acyl-carrier-protein] hydrolase	FASN	4.00234	3.96662	4.74853	4.10091	4.42975	4.16408	4.39952	4.75376	3.87232	4.20357	4.27772	4.43891	4.35621	4.00807	4.32547	3.72125	3.76849	3.23611	3.8373	4.69428	3.96979	4.31484	4.29326	3.60617	88	88	88
P49354;P49354-2	Protein farnesyltransferase/geranylgeranyltransferase type-1 subunit alpha	FNTA	-3.29718	-3.12352	-2.53057	-3.07138	-3.80241	-1.03839	-3.50875	-0.67436	-3.71295	-3.64028	-2.05504	-3.35679	-5.04889	-1.1372	-1.38887	-3.37377	-3.0624	-2.69147	-3.13047	-3.52102	-2.68557	-2.26032	-2.09933	-0.305643	10	10	10
P49368;P49368-2	T-complex protein 1 subunit gamma	CCT3	4.2492	4.28223	4.24236	4.35073	4.51626	4.00244	4.23345	4.40635	4.07611	4.15149	4.24846	4.33903	4.40587	4.34653	4.16406	4.21134	4.50295	4.012	4.31385	4.35567	4.27134	4.2885	4.0202	4.11792	31	31	31
P49407;P49407-2	Beta-arrestin-1	ARRB1	1.23705	1.28239	1.41416	1.50364	0.505168	1.29717	1.41879	0.972012	1.47842	1.69523	1.35099	1.47113	1.23146	1.23041	1.46791	1.02488	0.904508	0.663097	0.613663	0.577902	0.841539	1.06422	1.35474	0.617308	15	15	14
P49411	Elongation factor Tu, mitochondrial	TUFM	3.91646	3.8415	4.0791	3.94161	3.74603	3.63783	3.75614	3.85442	3.75637	3.75937	4.1716	4.20014	3.91504	3.33008	3.80437	3.71758	4.15387	3.30473	3.9735	4.07492	4.10171	3.51191	4.13052	3.46322	26	26	26
P49418;P49418-2	Amphiphysin	AMPH	4.05982	4.15636	4.27703	4.38486	4.72999	4.17097	4.36457	4.05623	4.16785	4.52756	3.35826	4.01166	4.57456	3.58496	3.81143	3.83165	4.60884	4.51622	5.01411	4.46662	4.66055	4.51627	3.58212	3.64961	33	33	33
P49419-2	Alpha-aminoadipic semialdehyde dehydrogenase	ALDH7A1	1.5985	1.77928	1.62781	1.64143	1.44391	2.1626	1.18464	2.8132	1.61853	1.13536	1.56727	1.96429	1.68295	2.57774	2.27913	2.17676	1.19177	1.75078	1.42924	0.78588	1.06869	1.65851	1.83988	2.20715	39	39	2
P49441	Inositol polyphosphate 1-phosphatase	INPP1	-0.785759	-0.1966	-0.916887	-0.404873	-0.84071	0.491864	-0.412527	0.656092	0.540426	-2.49753	0.372743	0.159435	-0.260751	0.761513	-1.61615	0.187176	-2.70048	-0.0464657	-3.10012	-0.570694	-2.34055	0.323187	0.306526	-0.406042	11	11	11
P49458;P49458-2	Signal recognition particle 9 kDa protein	SRP9	-1.36178	-0.978268	-0.990414	-5.00612	-3.52219	-4.48863	-2.40105	-1.17684	-3.03623	-4.55007	-2.21152	-1.32404	-1.84121	0.556688	-3.40627	-2.74919	-0.782429	-1.49882	-3.85048	-3.71041	-1.67716	-3.39631	-4.05769	-1.64801	6	6	6
P49588;P49588-2	Alanine--tRNA ligase, cytoplasmic	AARS	3.0172	3.64687	3.4845	3.46394	2.86195	3.60326	3.25181	3.25842	3.16036	3.29301	2.94524	3.98725	3.18287	4.06907	3.85928	3.35716	3.23247	3.3575	2.9661	2.90947	3.17289	3.54906	3.56495	3.60862	44	44	44
P49589-2;P49589;P49589-3	Cysteine--tRNA ligase, cytoplasmic	CARS	-1.26839	-1.38239	-0.690991	-0.745778	-3.01711	-4.08827	-0.645459	-0.930717	-0.147362	-3.09419	-0.250675	-0.553182	-1.48353	-1.07191	-1.26697	-0.572941	-0.9995	-0.982081	-0.123978	-0.339219	-0.594843	0.234459	-0.316704	-0.919277	11	11	11
P49591	Serine--tRNA ligase, cytoplasmic	SARS	2.14471	2.0619	2.51235	2.24228	2.60586	2.54261	2.46469	2.54172	2.5347	2.29145	2.15168	2.55757	2.41826	2.75293	2.36394	2.42055	2.14434	2.09345	2.37002	2.46249	2.00794	2.52672	1.95293	2.27387	19	19	19
P49593-2;P49593	Protein phosphatase 1F	PPM1F	-0.484239	-0.946235	-1.04952	-0.432468	-1.13391	-0.741784	-2.48095	-1.96997	-1.40715	-0.320793	-1.90184	-2.12303	-1.26029	0.060749	-0.0326822	-0.541047	-1.19991	-0.0499242	-0.720178	-0.732949	-0.579228	0.00702831	-0.151708	-0.286653	8	8	8
P49720	Proteasome subunit beta type-3	PSMB3	2.08552	1.76767	1.33176	2.09757	1.46667	1.77781	2.05815	1.2043	2.24642	2.03422	2.10625	1.93216	1.84025	2.09165	2.14319	1.81213	1.35002	1.71235	1.86365	1.9522	1.69307	1.87747	2.22152	1.99121	10	10	10
P49721	Proteasome subunit beta type-2	PSMB2	1.33129	1.19007	1.64211	1.55767	1.18709	1.5437	1.26878	-0.313624	1.57968	1.05252	0.316034	1.19306	1.5355	1.51554	1.56471	1.37362	1.43455	1.074	1.61623	1.10888	1.37179	0.830803	0.324886	1.47653	13	13	13
P49748-2;P49748;P49748-3	Very long-chain specific acyl-CoA dehydrogenase, mitochondrial	ACADVL	1.82846	1.8777	1.87168	1.49739	1.06139	1.86258	0.72431	1.82659	2.32675	1.88992	2.20253	1.72668	1.59283	2.0758	1.93857	1.8038	1.16523	1.40549	0.934102	1.08562	0.0423387	1.69469	1.93644	2.20789	23	23	23
P49755	Transmembrane emp24 domain-containing protein 10	TMED10	-0.936505	-0.203205	-1.49085	-3.30908	-2.27175	-1.23013	-1.18164	-1.07078	-2.27102	-1.16997	-2.04039	-0.633883	-0.5196	0.037946	-0.537756	-0.0868933	-0.663609	-3.04255	-1.21378	-1.50784	-1.8325	-1.57373	-1.83303	-0.455509	3	3	3
P49758-6;P49758-11;P49758-7;P49758-10;P49758-9;P49758-16;P49758-5;P49758-8;P49758;P49758-13;P49758-14;P49758-15;P49758-2;P49758-3;P49758-12	Regulator of G-protein signaling 6	RGS6	-0.722161	-1.54339	-2.86669	-2.20499	-2.89056	-2.26585	-4.10907	-2.0211	-3.77489	-4.86547	-1.77701	-1.33888	-2.82112	-2.02886	-1.91151	-2.26855	-2.50121	-3.44198	-0.789081	-2.48445	-0.812847	-0.405932	-2.80361	-2.92309	7	5	5
P49773	Histidine triad nucleotide-binding protein 1	HINT1	3.95125	3.72178	3.81031	4.23276	3.54444	3.90823	3.96704	2.70181	3.08857	3.98058	3.74875	4.09842	3.61972	4.58449	2.35633	2.86286	4.07294	3.86075	4.30431	3.6523	3.22353	4.00644	3.42582	3.26165	11	11	11
P49789	Bis(5-adenosyl)-triphosphatase	FHIT	-2.51979	-2.95472	-2.27145	-3.27781	-2.68601	-2.91165	-3.90625	-2.76939	-4.1009	-3.90031	-2.74182	-3.04593	-2.13595	-1.91489	-2.45159	-1.90524	-2.25354	-2.48253	-4.21463	-3.07536	-2.0668	-3.12811	-2.94391	-2.01073	2	2	2
P49802-4;P49802-2;P49802-3;P49802-5;P49802	Regulator of G-protein signaling 7	RGS7	0.993292	0.455879	0.353682	0.905861	0.765274	0.311941	0.305805	-0.323727	1.00159	0.250651	-0.421083	0.177751	0.280121	-3.34372	0.180075	0.434374	0.489985	0.279084	1.05096	0.695411	1.28813	0.274673	0.26803	-1.25694	11	11	9
P49821-2;P49821	NADH dehydrogenase [ubiquinone] flavoprotein 1, mitochondrial	NDUFV1	3.16346	1.96555	3.45539	2.84262	2.21326	2.55908	2.92925	1.73514	2.7334	2.65902	2.80428	2.93381	2.57412	1.43977	2.78165	2.55349	3.30455	2.39377	3.14968	2.74514	3.0725	2.41707	2.71122	1.33586	25	25	25
P49840	Glycogen synthase kinase-3 alpha	GSK3A	-0.786887	-1.57636	-1.08728	-0.771626	0.110859	-1.67122	0.00159852	-0.649266	-1.9443	-0.498971	-0.471395	-1.04702	-0.0835705	-0.747842	-0.660864	-1.21278	-1.16604	-0.364925	-0.346174	0.0785893	-0.542163	-0.504344	-0.936179	-1.66795	7	6	6
P49841;P49841-2	Glycogen synthase kinase-3 beta	GSK3B	-2.10873	-1.39242	-0.689527	-0.792763	-0.990365	-1.3375	-0.714303	-1.20501	-0.905483	-3.024	-0.163459	-1.37454	-0.31271	-1.79561	-1.12059	-2.39941	-0.84445	-3.50942	-0.464657	-0.330476	-1.43782	-0.124265	-0.877415	-2.2567	9	9	8
P49915;P49915-2	GMP synthase [glutamine-hydrolyzing]	GMPS	-4.65769	-3.85471	-5.15505	-3.47891	-3.83526	-3.37335	-3.62924	-3.6628	-3.66479	-4.36238	-4.32301	-2.87226	-1.43914	-2.18217	-1.82699	-2.72996	-2.41662	-1.68351	-1.49186	-2.51943	-1.04609	-1.65637	-1.80071	-3.4941	6	6	6
P50135	Histamine N-methyltransferase	HNMT	-1.62693	-0.320923	-0.843897	-2.16117	-3.84034	-0.475275	-0.827663	0.864466	-1.48487	-0.823555	0.332265	-0.644514	-1.38209	-0.341819	-0.922295	-1.73478	-2.58724	-4.13506	-2.4903	-1.31706	-2.99965	-3.50634	-0.449226	-1.04747	6	6	6
P50148	Guanine nucleotide-binding protein G(q) subunit alpha	GNAQ	1.99005	2.19906	1.84532	1.87396	1.62209	2.11168	1.46097	2.0991	1.62201	1.80255	1.55733	1.82317	1.37498	1.90662	2.0137	1.73054	1.96054	0.922672	1.73173	1.64418	1.65972	1.49441	1.23305	1.84407	19	19	10
P50151;Q9H1X3-3	Guanine nucleotide-binding protein G(I)/G(S)/G(O) subunit gamma-10	GNG10	-1.00665	-0.0549927	-2.25289	-0.71907	-0.856758	-1.32535	-2.72654	0.0426381	-0.265013	-1.41341	-0.135004	-0.859422	-0.817356	-0.0252333	-0.28971	-0.876183	-0.832154	-0.14153	-1.30209	-2.20936	-1.0637	-0.158528	-1.40277	0.0384627	2	2	2
P50213;P50213-2	Isocitrate dehydrogenase [NAD] subunit alpha, mitochondrial	IDH3A	4.06135	3.36628	4.12787	3.8924	3.89185	3.39948	3.48296	3.73663	3.68574	3.75995	3.22136	3.51379	3.45176	3.1681	3.90316	3.18895	3.9854	3.46765	3.91978	3.92013	4.24361	3.57758	4.09247	2.93778	21	21	21
P50336	Protoporphyrinogen oxidase	PPOX	-3.20198	-3.92617	-0.852456	-2.77153	-3.44515	-3.29939	-2.52814	-4.14398	-4.39569	-3.08145	-0.95835	-3.79355	-3.51554	-3.30486	-3.71735	-2.9617	-0.788421	-4.10821	-1.91642	-2.98296	-2.94842	-3.71447	-1.74285	-2.44484	5	5	5
P50395;P50395-2	Rab GDP dissociation inhibitor beta	GDI2	4.03924	4.22909	3.94033	3.99883	3.70533	4.53915	4.13213	4.88883	4.01811	3.82894	4.16699	4.45186	4.14831	4.98019	4.28541	4.28138	4.37068	3.96796	4.00711	4.10255	3.96253	4.19062	4.63531	4.63762	41	30	30
P50416-2;P50416	Carnitine O-palmitoyltransferase 1, liver isoform	CPT1A	-4.2461	-3.98463	-3.56567	-4.09509	-4.08561	-4.76768	-3.81777	-1.59715	-2.45669	-4.19953	-1.88794	-4.83805	-2.49236	-2.9062	-2.21685	-2.52613	-3.97797	-4.26657	-3.32089	-3.53572	-4.19713	-3.80929	-1.50122	-3.07146	8	8	8
P50440;P50440-2;P50440-3	Glycine amidinotransferase, mitochondrial	GATM	-1.47343	-0.390458	-0.774493	0.326545	-2.64359	0.35897	-1.74119	0.378436	0.355152	0.00837886	-2.94413	0.704282	0.406362	1.07086	1.07133	0.695545	-0.440047	-0.901616	0.511278	-1.47383	0.509005	0.838224	-0.0485082	0.671968	14	14	14
P50453	Serpin B9	SERPINB9	-4.02347	-4.53843	-4.73383	-3.19197	-4.4465	-2.71312	-3.75536	-3.28881	-2.3249	-3.60601	-1.30822	-4.64069	-2.30758	-0.138941	-3.43133	-4.05405	-3.00597	-2.47711	-2.26194	-2.72188	-3.95235	-3.99272	-3.97407	-1.05918	9	9	8
P50502;Q8NFI4;Q8IZP2	Hsc70-interacting protein;Putative protein FAM10A5;Putative protein FAM10A4	ST13;ST13P5;ST13P4	2.79269	2.77026	2.58568	2.69075	2.82815	2.96149	2.83309	3.21553	2.61101	2.63368	2.91112	3.02211	3.15507	3.81851	3.06167	2.65888	2.90291	2.83337	2.76364	2.44232	2.89083	2.80316	3.02874	3.38516	16	16	16
P50570-3;P50570-4;P50570-2;P50570-5;P50570	Dynamin-2	DNM2	-2.28638	0.162732	-0.573176	-2.14501	-0.652849	0.37307	-0.670716	0.716067	-2.44448	-2.03272	-0.282105	-0.303419	-2.80651	0.807622	-0.738849	-0.763999	-1.41311	-0.388342	-0.717436	-1.29931	-0.500808	-1.33703	0.0674259	0.638068	37	17	17
P50897;P50897-2	Palmitoyl-protein thioesterase 1	PPT1	3.03426	2.82439	3.10988	3.23989	2.008	2.81573	2.2781	1.53782	2.72353	3.06979	1.32896	2.4022	1.81906	1.73021	2.72626	1.37238	2.53523	3.17896	2.71481	2.76242	1.64305	2.62113	2.2813	1.73308	12	12	12
P50914	60S ribosomal protein L14	RPL14	-1.32961	-2.71017	-1.63686	-0.832811	-4.23086	-3.32401	-2.15667	-2.46308	-2.06883	-2.20703	-2.32564	-4.68816	-3.7886	-2.89941	-2.19865	-2.55686	-2.01949	-1.36717	-2.45837	-2.62181	-5.11252	-2.83155	-3.08382	-1.977	3	3	3
P50990;P50990-2;P50990-3	T-complex protein 1 subunit theta	CCT8	3.76734	3.87074	4.01969	3.72029	4.06084	3.5708	4.00594	3.96468	3.62643	4.04389	3.8453	3.91677	3.92179	4.12453	3.8144	3.94394	3.88181	3.64964	3.85184	4.03489	3.93591	4.07189	3.83718	3.74331	38	38	38
P50991;P50991-2	T-complex protein 1 subunit delta	CCT4	4.17165	3.80752	4.23005	3.93669	4.27426	4.01207	4.03277	3.93252	3.96215	4.00358	4.08939	4.14415	4.12303	4.19784	4.0138	4.07057	4.06299	3.71801	4.27143	4.1928	4.24962	4.22006	4.03642	3.75444	30	30	30
P50993	Sodium/potassium-transporting ATPase subunit alpha-2	ATP1A2	3.77901	4.34086	4.25054	2.96122	3.3698	3.5883	3.5823	3.57322	4.01748	3.92886	3.42322	3.35395	4.07397	3.02372	2.98904	3.52564	4.17411	2.42848	4.02613	3.91273	3.62298	3.45287	3.56947	4.01211	48	31	28
P50995-2;P50995	Annexin A11	ANXA11	1.4973	1.23526	-1.82294	1.53572	0.423138	1.02848	1.06736	0.53464	1.05099	0.699853	-0.308882	1.33768	-0.787079	1.45379	0.916757	0.357647	0.698599	0.384258	1.11066	1.24139	0.713337	0.710058	-3.50524	0.668465	18	18	18
P51114-3;P51114-2;P51114	Fragile X mental retardation syndrome-related protein 1	FXR1	-3.12745	-3.80102	-2.80228	-2.82728	-3.13792	-3.64344	-2.66656	-2.65627	-3.29666	-3.11387	-2.6549	-3.69004	-3.4111	-1.23082	-4.14115	-4.27193	-3.44335	-3.97032	-2.98844	-2.94475	-3.31031	-3.34682	-4.63573	-3.0083	4	2	2
P51148;P51148-2	Ras-related protein Rab-5C	RAB5C	1.01216	1.27418	0.939161	0.820915	0.636684	1.12553	0.803793	0.943315	1.56927	0.732997	0.57893	0.590581	1.01929	-0.53906	1.36734	0.714066	1.38742	1.17223	0.294512	0.585712	1.12381	0.968213	0.477006	0.575791	10	10	7
P51149	Ras-related protein Rab-7a	RAB7A	2.95016	2.97519	2.68939	3.10082	2.80282	2.58939	2.21524	2.47544	3.17729	3.05127	2.69079	1.7534	2.62992	1.07279	2.72787	2.39702	3.06877	2.53504	1.71358	2.42906	2.94949	2.74358	2.63949	2.52379	14	14	14
P51178;P51178-2	1-phosphatidylinositol 4,5-bisphosphate phosphodiesterase delta-1	PLCD1	1.08994	2.43424	1.94665	0.40997	-0.842965	1.9667	0.26482	1.93715	2.09513	1.43538	2.79435	2.92104	1.43824	2.33795	2.48327	2.2025	-0.782772	1.17416	-0.42306	0.676741	0.311337	0.297954	1.9617	2.84273	26	26	26
P51452;P51452-2	Dual specificity protein phosphatase 3	DUSP3	1.4559	1.55883	1.18365	1.89252	1.97572	1.59605	1.3595	1.64382	1.25947	1.11586	1.35371	0.975064	1.51451	2.06314	1.85951	1.71056	1.35616	1.88463	1.18932	1.35127	1.3064	1.65682	1.53992	1.63406	12	12	12
P51553;P51553-2	Isocitrate dehydrogenase [NAD] subunit gamma, mitochondrial	IDH3G	2.5357	1.94951	2.39696	2.44723	2.18243	1.39361	2.45018	2.16795	1.88609	2.40905	2.45359	2.38943	1.89795	0.699401	2.32385	1.90879	2.30951	2.14368	2.81945	2.31284	3.06551	2.04971	2.44905	1.09139	12	12	12
P51570	Galactokinase	GALK1	-4.69336	-2.6265	-2.67522	-2.58838	-3.24193	-1.77729	-3.18504	-0.175239	-3.01527	-2.86455	-1.38635	-2.28335	-2.28702	-0.701551	-2.03823	-0.756201	-3.12304	-3.20185	-2.72131	-4.57459	-2.86546	-3.12883	-0.357608	-0.524725	7	7	7
P51572;P51572-2	B-cell receptor-associated protein 31	BCAP31	-1.26976	-0.467763	-2.70484	-1.23487	-1.39771	-1.38848	-0.772136	-0.819852	-0.802504	-0.883955	-1.25643	-1.52451	-1.96228	-0.72651	-0.787524	-3.21363	-0.107646	-0.546188	-0.634032	-0.813291	0.154191	-0.970672	-0.354766	-0.657147	6	6	6
P51649;P51649-2	Succinate-semialdehyde dehydrogenase, mitochondrial	ALDH5A1	4.01559	3.89364	4.25208	3.7169	3.84399	3.76637	3.92991	3.93354	3.95119	3.63066	4.09814	3.78018	4.37183	2.82348	4.21566	3.82675	4.22316	3.32716	3.85714	4.06772	3.035	3.44272	4.93107	3.52788	24	24	24
P51659	Peroxisomal multifunctional enzyme type 2;(3R)-hydroxyacyl-CoA dehydrogenase;Enoyl-CoA hydratase 2	HSD17B4	0.0110193	-0.388072	0.306555	-0.583763	-1.65477	-0.0727003	-0.402754	0.222299	-2.40169	-0.628343	0.682869	0.249395	0.0246124	0.0747399	-1.30001	-0.474095	-1.59886	-1.56187	0.505495	-0.146402	-0.34905	-0.27073	0.406418	0.264541	27	27	4
P51665	26S proteasome non-ATPase regulatory subunit 7	PSMD7	0.542341	1.08098	0.718134	0.3682	0.741899	0.514622	0.629742	0.812207	0.625894	1.06978	0.774186	-0.366932	0.810888	1.04755	0.662002	0.730741	0.517621	0.112941	1.10473	0.858261	0.271231	0.729963	1.0076	0.638235	9	9	9
P51674;P51674-3;P51674-2	Neuronal membrane glycoprotein M6-a	GPM6A	4.37381	4.66957	3.92701	4.69466	4.94085	3.51983	4.0304	3.90417	4.246	4.48557	3.86158	3.4207	3.9981	2.1019	3.96796	3.62752	4.8032	4.19244	3.93632	4.01201	4.90081	4.44514	3.49754	3.57676	7	7	7
P51687	Sulfite oxidase, mitochondrial	SUOX	-3.51005	-3.80575	-3.17702	-3.6641	-4.76019	-3.83689	-3.61085	-3.64387	-2.91345	-3.80418	-3.62959	-2.16476	-4.97011	-2.61472	-3.65558	-2.96375	-2.89633	-3.44449	-3.72253	-2.98213	-3.749	-4.93045	-4.6768	-2.7242	4	4	4
P51693;P51693-2	Amyloid-like protein 1;C30	APLP1	-0.652072	-0.425152	-4.18094	-1.9591	-0.859876	-0.290776	0.739299	1.17296	-1.31988	-2.79256	-1.81059	-1.37433	-2.41079	0.460913	-0.674099	0.244302	-0.742785	-1.43977	-1.69589	-0.483842	-1.14634	-1.14544	-1.42052	0.754891	8	8	8
P51784	Ubiquitin carboxyl-terminal hydrolase 11	USP11	-1.13754	-2.79662	-2.87657	-1.53596	-1.84187	-4.73726	-1.36387	-2.77385	-2.89542	-1.73771	-2.44665	-4.1602	-1.60994	-3.07758	-2.81173	-3.23066	-2.99909	-1.54223	-5.2048	-1.74002	-3.30087	-0.951632	-4.03827	-2.79773	8	8	6
P51858;P51858-2;P51858-3	Hepatoma-derived growth factor	HDGF	-3.30799	-0.245425	-1.45658	-1.63849	-3.36398	0.176083	-1.67373	-1.08475	-5.62795	-5.09552	-2.61613	-1.21663	-1.75771	1.25004	-4.04725	-3.72007	-2.48192	-0.70695	-2.76745	-3.16836	-1.89551	-0.447949	-3.66898	-0.704612	5	5	5
P51888	Prolargin	PRELP	-4.07896	-3.08041	-3.73266	-3.65508	-3.77102	-5.28743	-3.14447	-4.03942	-3.62796	-2.28873	0.947426	-4.39252	0.364363	-0.253755	-3.04561	-3.29016	-2.04573	3.52774	0.388006	-3.90626	2.61447	-4.73412	0.220983	4.21307	17	17	17
P51970	NADH dehydrogenase [ubiquinone] 1 alpha subcomplex subunit 8	NDUFA8	2.1571	2.29965	2.438	2.66629	2.76245	2.2495	2.58583	1.82778	2.62946	2.41708	2.32582	2.01152	2.60613	1.93519	2.2073	2.65382	2.41719	2.3727	2.95549	2.57767	2.35564	2.35562	2.21579	1.86014	7	7	7
P52209-2;P52209	6-phosphogluconate dehydrogenase, decarboxylating	PGD	2.26762	3.21881	3.0079	2.43953	2.58093	3.35882	2.95584	3.63785	3.51364	2.826	3.66249	3.51113	2.6222	3.4957	2.94131	2.57282	2.67048	1.82115	3.14892	2.84039	2.62694	3.32702	3.65297	2.9864	25	25	25
P52272-2;P52272	Heterogeneous nuclear ribonucleoprotein M	HNRNPM	1.57422	1.38693	1.93986	1.90467	1.51837	1.77974	1.91191	1.89187	1.41093	1.14718	1.46784	1.90579	1.68846	1.951	1.73433	0.849303	0.416514	1.88355	1.03236	0.705073	1.03078	1.75885	0.890977	2.1703	22	22	22
P52565	Rho GDP-dissociation inhibitor 1	ARHGDIA	4.25919	4.45355	4.31702	4.75503	4.58687	4.78367	4.54008	4.82014	4.27031	4.36567	4.28002	4.69411	4.62192	4.97867	4.6382	4.73203	4.63118	4.38476	4.59963	4.65195	4.43684	4.78617	4.59905	4.69357	12	12	12
P52566	Rho GDP-dissociation inhibitor 2	ARHGDIB	-2.76968	-4.23173	-1.42015	-1.56767	-2.42888	-0.243802	-4.00984	0.480824	-3.93521	-1.19217	-1.72327	-1.94337	-1.62843	0.368401	-0.445548	-0.587497	-1.32053	-0.577144	-1.4733	-4.54701	-2.59368	-0.251781	-3.43409	-0.863945	6	6	6
P52594-2;P52594-3;P52594;P52594-4	Arf-GAP domain and FG repeat-containing protein 1	AGFG1	-3.98938	-1.29273	-4.22556	-2.84831	-2.78262	-0.727283	-3.03598	-1.11776	-2.64485	-3.25833	-2.66589	-2.25317	-3.57594	-2.48646	-4.20218	-2.49476	-3.17411	-1.32331	-2.69052	-2.34747	-2.44901	-1.04231	-3.08792	-2.22608	3	3	3
P52758	Ribonuclease UK114	HRSP12	3.02848	2.58872	2.91383	2.49731	2.77276	3.02196	2.84896	3.2765	2.96855	2.87465	3.16243	2.44416	2.96241	3.5955	3.3078	3.01517	2.92487	2.50325	2.72877	2.36779	2.40685	2.90384	3.11432	3.39175	9	9	9
P52788-2;P52788	Spermine synthase	SMS	-4.11453	-3.74448	-1.29591	-1.312	-0.975262	-0.141569	-3.69322	-1.4155	0.0292171	-2.4619	0.136021	-1.02701	0.110821	-1.48194	-0.292268	-0.0985502	-0.771611	-2.17935	-1.09058	-3.73468	-0.93153	-0.179344	0.554869	-1.0783	8	8	8
P52815	39S ribosomal protein L12, mitochondrial	MRPL12	-1.46209	-1.39812	-1.25657	-1.39118	-2.04569	-2.67542	-1.77774	-3.65228	-4.97739	-2.39596	-0.283491	-1.37777	-0.452108	-1.75343	-1.27193	-0.623693	-0.704025	-2.48614	-4.07694	-2.10751	-2.13723	-2.9153	-1.12368	-1.39789	4	4	4
P52888	Thimet oligopeptidase	THOP1	-1.89104	-1.26336	-2.32111	-0.943441	-0.750542	-0.926717	-1.26093	-1.49888	-1.34708	-1.45216	-1.63999	-0.793471	-3.08515	-0.528147	-1.60719	-1.23604	-3.63074	-1.19093	-0.849972	-1.0997	-1.24694	-0.913555	-3.27882	-0.965024	11	11	11
P52907	F-actin-capping protein subunit alpha-1	CAPZA1	1.25031	1.48381	0.23186	1.42658	1.56044	1.62297	0.927025	1.62863	1.12112	1.20512	1.52737	0.975428	1.55189	1.55099	1.8726	1.90372	0.645039	0.966536	1.23743	0.244107	1.61129	1.62794	1.18132	1.72644	12	10	10
P52943;P52943-2	Cysteine-rich protein 2	CRIP2	1.37739	0.853127	0.710881	1.55437	2.04486	1.20652	0.933498	0.0180299	0.855109	1.35148	0.918401	1.22902	1.53432	0.45367	0.733858	1.81268	1.91902	2.43551	1.90817	2.07157	1.9692	1.66757	0.10264	0.349844	5	5	5
P53004	Biliverdin reductase A	BLVRA	0.45112	0.717251	-0.139645	1.21284	1.07209	0.378818	1.31759	1.5812	0.923993	0.246242	1.34018	1.453	0.997186	1.63278	0.914925	0.674386	1.13171	1.1702	1.16615	1.28259	0.45072	1.21279	1.4111	1.35801	13	13	13
P53007	Tricarboxylate transport protein, mitochondrial	SLC25A1	-1.81883	-1.82363	-1.62562	-3.12576	-3.14251	-4.08526	-2.20722	-1.84816	-2.00917	-1.99778	-1.88953	-3.5008	-2.87257	-3.28352	-3.0058	-2.36002	-2.33834	-4.0749	-2.30642	-2.00706	-3.83073	-4.80015	0.518657	-0.478153	4	4	4
P53041	Serine/threonine-protein phosphatase 5	PPP5C	0.694582	0.587143	0.937236	1.36106	1.11613	1.3999	1.93959	0.736843	1.41713	0.980781	1.47262	0.279937	1.42692	1.34165	1.09364	1.3184	1.40399	0.20689	1.81073	1.30139	1.69588	2.03758	1.03162	0.709457	17	17	17
P53365;P53365-3;P53365-2	Arfaptin-2	ARFIP2	-3.08894	-1.8398	-2.14897	-2.53205	-3.36616	-1.96922	-2.46856	-3.69088	-1.38385	-1.78378	-3.13681	-2.05327	-2.52737	-2.76292	-2.54797	-3.14082	-1.76192	-0.821927	-1.23245	-2.84754	-1.02558	-1.60203	-2.01404	-2.63989	7	7	7
P53396;P53396-2;P53396-3	ATP-citrate synthase	ACLY	3.28738	3.069	3.43208	2.93154	3.32272	2.4808	3.24805	2.91671	2.76937	3.04056	3.35651	3.10452	3.128	1.63354	2.85494	1.97702	3.08252	2.83249	2.76761	3.54834	3.03388	3.2776	4.39628	1.74981	43	43	43
P53597	Succinyl-CoA ligase [ADP/GDP-forming] subunit alpha, mitochondrial	SUCLG1	1.61807	0.865399	2.10467	1.78887	1.54761	0.0704247	1.71051	-0.390106	1.41929	0.788495	1.7919	0.797813	1.46951	-0.0439761	0.791827	1.58642	1.7197	0.932828	1.88329	1.94979	2.08562	1.19409	1.90099	1.20625	9	9	9
P53602	Diphosphomevalonate decarboxylase	MVD	-1.88397	-1.17838	-1.68246	-1.50624	-1.45088	-0.732717	-2.53379	-0.0602521	-2.46151	-2.02313	-0.400165	-0.944716	-1.34553	-0.32778	-1.12533	-1.12589	-2.05972	-1.7452	-1.64426	-2.01576	-1.63078	-2.63732	-1.03479	-0.638888	11	11	10
P53611	Geranylgeranyl transferase type-2 subunit beta	RABGGTB	-3.2234	-1.92421	-3.46315	-4.73424	-2.53014	-3.58985	-2.10936	-2.48085	-3.37408	-3.97552	-2.10973	-3.208	-1.85115	-0.717046	-2.52036	-2.63386	-1.95028	-2.58619	-4.40564	-3.62306	-2.53907	-3.8699	-5.36842	-1.29358	4	4	4
P53618	Coatomer subunit beta	COPB1	-1.81635	-0.200068	-0.692096	-1.91964	-1.08582	-2.28345	-0.661886	0.0760377	-1.2227	-0.63537	-1.49385	-0.87262	-0.769477	0.0519786	-1.40503	-0.274557	-0.567593	-0.974999	-0.653073	-0.432762	-0.390151	-1.31226	-1.81097	-1.14952	8	8	8
P53621;P53621-2	Coatomer subunit alpha;Xenin;Proxenin	COPA	-0.419801	-2.84015	-0.430948	-1.90232	-1.42015	-3.84692	-2.22368	-0.108966	-3.86235	-2.26409	-3.6245	-0.378353	-3.84936	-1.51078	-2.21629	-2.49559	-1.37517	-2.30871	-2.29545	-5.3974	-1.96182	-5.05448	-0.923781	-2.99496	14	14	14
P53677	AP-3 complex subunit mu-2	AP3M2	1.20051	1.09553	0.751181	-0.0414204	1.50507	-0.297381	1.3803	-1.68893	1.13877	1.06978	0.788295	0.78219	0.531853	-2.6185	0.00671282	1.33037	1.15183	-0.528483	1.70008	1.37784	1.79045	1.3433	-0.501768	-0.515539	17	17	15
P53680;P53680-2	AP-2 complex subunit sigma	AP2S1	1.35078	1.25888	1.20098	0.805506	1.82165	1.23204	1.80573	0.512346	1.17343	1.85604	0.266224	1.21999	1.16293	0.491546	0.16041	0.527863	1.96656	0.896613	2.30779	1.49057	2.27759	1.40878	0.91917	0.575566	8	8	8
P53779-2;P53779-3;P53779	Mitogen-activated protein kinase 10	MAPK10	-0.749154	-0.925964	-4.52126	-2.77531	-1.77663	-3.83048	-4.5363	-3.62317	-4.36498	-2.39317	-3.23243	-1.18741	-1.73155	-2.50274	-0.896106	-1.79322	-0.431895	-1.91489	-1.07797	-2.58159	-1.39636	-0.699901	-3.59969	-2.81331	8	8	5
P53990-2;P53990-3;P53990;P53990-4;P53990-5	IST1 homolog	IST1	-1.71265	-1.25843	-1.46171	-1.33913	-1.2537	-1.18226	-1.06603	-2.02565	-0.94207	-0.988068	-0.705355	-3.59227	-1.41562	-0.283078	-1.90912	-1.57129	-1.09836	-1.32894	-0.676727	-1.03726	-0.41044	-0.662381	-1.00001	-0.729502	8	8	8
P53992	Protein transport protein Sec24C	SEC24C	-4.67049	-1.07291	-1.60311	-1.67915	-1.4492	-1.17959	-0.785288	-3.18267	-2.10036	-1.77087	-2.45776	-2.49409	-1.77604	-0.723512	-1.46787	-2.00419	-2.32981	-0.943621	-0.84903	-0.717473	-0.459441	-0.809285	-4.52718	-2.82164	12	12	12
P53999	Activated RNA polymerase II transcriptional coactivator p15	SUB1	-0.428934	-0.474466	0.892947	-4.32379	0.369341	0.121462	-3.33381	-0.0312228	-3.40838	0.483555	0.420767	-0.298916	0.411312	0.214957	-0.110982	0.329121	0.259933	0.33855	0.062158	-0.132675	0.248181	-0.0110087	-0.766314	-0.0625511	6	6	6
P54136;P54136-2	Arginine--tRNA ligase, cytoplasmic	RARS	0.527022	0.517011	0.816228	-0.0703321	-1.35638	-1.81501	-0.314252	-0.468959	0.838924	0.470673	-0.504555	0.047357	0.345035	-0.150274	-0.130846	-0.269514	0.505086	-0.756096	0.22033	0.49643	0.234805	-1.37444	0.126458	-0.76593	15	15	15
P54289-2;P54289-5;P54289-3;P54289;P54289-4	Voltage-dependent calcium channel subunit alpha-2/delta-1;Voltage-dependent calcium channel subunit alpha-2-1;Voltage-dependent calcium channel subunit delta-1	CACNA2D1	2.60748	2.30115	2.07827	2.38252	2.07124	2.37085	1.04592	0.538527	2.37575	3.01067	1.13156	1.88684	1.54032	-0.784587	1.013	0.104419	2.55034	1.83542	1.73012	1.48791	2.36008	1.4005	1.15328	-0.176179	29	29	29
P54577	Tyrosine--tRNA ligase, cytoplasmic;Tyrosine--tRNA ligase, cytoplasmic, N-terminally processed	YARS	1.26458	1.16259	1.12692	0.498292	1.5376	1.096	1.55092	1.33132	1.37761	0.925117	1.17963	1.25539	1.1066	1.57699	1.65988	1.57736	0.793228	0.623743	1.05272	1.28343	0.135579	1.27952	2.05221	1.10785	25	25	25
P54578;P54578-2;P54578-3	Ubiquitin carboxyl-terminal hydrolase 14	USP14	2.86116	2.67334	2.6965	2.9677	3.04902	3.03627	2.26643	2.28624	2.56997	3.05214	2.00062	2.71737	2.59807	2.68225	2.28293	2.11477	2.7078	2.79236	2.84022	2.93808	2.72588	2.71179	2.36782	2.04599	23	23	23
P54652	Heat shock-related 70 kDa protein 2	HSPA2	2.40404	3.78638	2.69889	2.64009	2.15279	3.97697	2.53349	5.18506	2.16793	1.9943	3.41028	3.95102	2.64191	5.19609	3.66843	3.65579	2.01381	2.91104	1.76047	2.11763	1.35629	3.17905	3.10466	4.62542	36	27	26
P54687-4;P54687;P54687-5;P54687-2;P54687-3	Branched-chain-amino-acid aminotransferase, cytosolic	BCAT1	-1.44446	-3.69297	-0.58948	-2.33433	-3.66334	-4.29979	-1.25375	-3.3755	-2.59148	-4.23228	-2.6001	-2.56267	-1.193	-2.61188	-2.60007	-3.76971	-1.36321	-1.13484	-2.7618	-2.58172	-3.27369	-2.50906	1.77648	-2.34999	8	8	8
P54709;P54709-2	Sodium/potassium-transporting ATPase subunit beta-3	ATP1B3	-2.00361	-1.05205	-1.34901	-3.33675	-1.87775	-2.28864	-1.57472	-2.6801	-0.0185829	-1.02339	-1.8476	-1.46681	-1.81469	-1.87206	-0.142679	-2.42098	-0.771952	-0.326256	-3.73243	-2.07721	-0.083445	-1.25584	-0.411116	-1.20079	5	5	5
P54725;P54725-3;P54725-2	UV excision repair protein RAD23 homolog A	RAD23A	-1.73817	-1.08704	-2.34542	-0.927906	-0.330658	-1.2474	-1.53079	-1.57537	-0.665179	-1.57045	-1.01529	-1.57306	-4.78789	-0.627438	-1.05095	-1.24604	-1.56413	-1.17672	-1.9964	-1.0359	-1.25802	-0.942017	-2.83228	-1.92758	4	3	3
P54727;P54727-2	UV excision repair protein RAD23 homolog B	RAD23B	-0.731511	-0.139772	-0.684936	-0.790406	-1.12004	-3.63454	-3.98116	-0.264254	-1.99726	-0.0449842	-0.847196	-3.78637	-3.68926	-3.0127	-3.49772	-0.398646	-2.43151	0.305063	-0.79997	-0.949184	-2.66527	-1.49915	-0.444388	-0.484049	6	6	5
P54750-2;P54750-6;P54750;P54750-7;P54750-4;P54750-5;P54750-3;P54750-8;P54750-9	Calcium/calmodulin-dependent 3,5-cyclic nucleotide phosphodiesterase 1A	PDE1A	-1.59394	-3.1145	-1.8247	-3.43182	-2.67128	-1.00242	-1.65098	-2.987	-3.40269	-2.75761	-2.82688	-1.85626	-1.44882	-0.559397	-0.975547	-1.00111	-2.89202	-2.97116	-1.80448	-1.63677	-1.25107	-2.05994	-3.63894	-2.145	9	9	8
P54764-2;P54764	Ephrin type-A receptor 4	EPHA4	-2.82221	-0.0925004	-4.2836	-0.954535	-2.12599	-1.81782	-3.30851	-1.59258	-3.89097	-1.5262	-2.62826	-3.28177	-3.94591	-2.4411	-1.92687	-1.7962	-0.23015	-3.01492	-2.2909	-1.61664	-0.355847	-2.79275	-3.6583	-2.43041	11	11	8
P54819-2;P54819;P54819-5;P54819-3;P54819-6	Adenylate kinase 2, mitochondrial;Adenylate kinase 2, mitochondrial, N-terminally processed	AK2	-1.3645	-0.462378	-1.10679	-0.320229	-3.22447	-0.421266	-1.05436	0.132854	-1.05891	-0.940184	-0.265702	0.0598468	-1.31096	0.791782	-0.249331	-3.49112	-1.15975	-0.84701	-1.00879	-0.202478	-1.56075	-0.213362	0.0835295	0.325413	12	12	12
P54920	Alpha-soluble NSF attachment protein	NAPA	2.80401	3.06728	2.3305	2.86448	2.58011	3.16009	2.85103	2.88924	2.66046	2.89588	2.81795	2.75006	2.5127	3.14777	2.92284	2.77257	3.13684	2.81104	3.21895	2.8949	3.13174	3.04907	2.80218	2.92782	23	19	19
P55010	Eukaryotic translation initiation factor 5	EIF5	0.843485	1.40299	0.73319	0.89699	-0.283065	0.635536	0.473271	0.232786	0.181102	0.219656	0.20836	0.714905	0.295266	1.16448	0.204261	0.667916	-0.241435	0.337394	0.0885174	-0.0838657	0.347905	-0.0218252	1.1454	0.743932	8	8	8
P55036;P55036-2	26S proteasome non-ATPase regulatory subunit 4	PSMD4	-0.205474	-0.373479	-0.24374	-1.32095	0.342119	0.0092553	-2.621	-1.28184	-3.51837	-0.113619	-2.07934	-0.123834	0.0780403	-0.184966	-0.191469	-1.43472	-2.03167	-1.65812	-1.58242	-2.75264	0.0925289	-1.63552	-4.27774	-1.1816	9	9	7
P55060-3;P55060;P55060-4	Exportin-2	CSE1L	1.56864	1.55079	1.62242	-0.187928	1.67526	1.02064	1.39478	1.80743	4.07923	0.517005	0.675785	1.52728	4.30764	1.53946	1.71346	1.29754	1.62373	0.217443	1.8051	1.79313	1.10249	4.28047	0.983844	1.25901	22	22	22
P55072	Transitional endoplasmic reticulum ATPase	VCP	4.81361	4.853	4.72929	4.73286	4.90041	5.04563	4.65503	5.16978	4.70358	5.00208	4.66526	5.19478	4.99651	5.21204	4.73145	4.75109	4.78697	4.82939	5.08351	4.95794	5.00012	5.05634	4.99423	4.72113	59	59	59
P55084-2;P55084	Trifunctional enzyme subunit beta, mitochondrial;3-ketoacyl-CoA thiolase	HADHB	2.66717	2.84442	3.09552	2.68784	1.76397	1.93891	1.37878	3.15929	2.61641	2.48228	3.52743	3.2028	2.64298	1.64491	2.4323	1.77773	2.30571	2.15954	2.29999	2.42821	2.49711	1.9605	3.34973	2.79947	29	29	29
P55087;P55087-2	Aquaporin-4	AQP4	-0.148699	0.72446	0.853649	0.345698	-0.165214	0.298372	-0.134529	1.58778	1.24628	0.167032	1.93848	0.399084	0.849376	0.853983	1.76607	1.06934	1.10282	-0.311533	0.452843	1.04659	-2.41395	0.927348	2.27888	2.33553	4	4	4
P55196-2;P55196-6;P55196-3;P55196-1;P55196;P55196-5	Afadin	MLLT4	-5.13292	-3.39643	-1.7921	-3.84558	-3.15451	-3.11466	-3.14555	-2.80974	-3.60604	-3.27909	-2.16816	-3.64344	-3.70529	-3.12709	-2.36615	-2.421	-1.86594	-3.12608	-2.64917	-1.72514	-3.14328	-2.8078	-2.82861	-2.09547	5	5	5
P55209-2;P55209	Nucleosome assembly protein 1-like 1	NAP1L1	0.209614	0.346165	0.526584	0.568553	0.271573	0.83785	-0.0796415	0.901097	-0.0124888	0.0519115	0.803553	0.299534	0.178069	0.728764	0.498071	0.243971	0.391964	1.41393	0.329921	0.317796	0.128542	0.175129	0.443518	1.24485	13	11	5
P55263-4;P55263-2;P55263;P55263-3	Adenosine kinase	ADK	-1.59986	-2.51445	-2.84722	-2.02985	-2.4811	-2.35994	-3.25921	-1.58106	-1.38086	-2.89301	-2.96169	-4.38484	-3.22528	-0.234895	-1.07454	-1.26334	-5.25118	-1.76233	-2.20355	-1.88659	-3.6913	-3.90896	-1.12913	-0.515947	6	6	6
P55265-5;P55265;P55265-4;P55265-3;P55265-2	Double-stranded RNA-specific adenosine deaminase	ADAR	-1.59749	-4.17921	-0.983776	-0.728325	-2.80551	-2.67075	-2.53863	-2.32368	-1.83221	-2.01182	-1.07345	-1.78243	-2.54262	-1.98321	-2.60686	-2.67691	-2.9189	-1.12641	-2.55692	-1.60312	-4.21053	-4.15846	-4.1575	-1.88978	9	9	9
P55268	Laminin subunit beta-2	LAMB2	0.402393	0.35606	1.01438	0.00429196	-0.255699	0.211701	-0.179229	-0.677374	0.905929	0.667984	0.463704	0.434465	0.73367	2.3013	0.116345	0.914388	0.220007	2.83052	0.481415	-1.18183	0.175746	0.392257	1.45776	3.31668	43	43	42
P55290;P55290-4;P55290-5	Cadherin-13	CDH13	1.03134	-0.47264	0.819547	-0.0902426	1.50671	-0.0307198	0.955033	0.743077	1.24583	0.123956	0.422118	0.064619	0.497449	-2.26716	1.50457	-0.414679	0.255318	1.69271	-0.936568	0.142144	-0.210996	1.15983	-0.568885	0.481611	5	5	5
P55327-4;P55327-6;P55327-5;P55327-2;P55327;P55327-7;P55327-3	Tumor protein D52	TPD52	1.53154	2.75735	1.50839	2.76407	2.54345	2.23459	1.98685	0.970522	2.10754	2.04557	1.8652	1.51855	1.6387	1.53045	1.37942	1.79673	1.97251	2.47244	2.38594	2.10841	2.348	2.33377	1.13114	1.53542	14	14	14
P55735;P55735-2;P55735-4;P55735-3	Protein SEC13 homolog	SEC13	-0.371864	-0.575449	-0.976825	-0.592607	-2.06562	-0.611847	-0.887049	-0.635447	-0.390753	-0.61194	-1.74517	-0.00208953	-2.17327	0.0523146	-0.520535	-0.425335	-2.51959	-0.598162	-0.793507	-0.388167	-1.34264	-1.12684	-4.8535	-0.90611	4	4	4
P55769	NHP2-like protein 1;NHP2-like protein 1, N-terminally processed	NHP2L1	-3.87041	-3.63106	-2.11127	-1.80339	-3.24759	-1.93028	-4.39123	-2.7901	-4.02829	-2.57587	-2.36262	-1.55576	-3.23263	-1.74261	-3.49176	-1.64575	-3.57548	-2.22143	-2.46487	-5.30534	-2.99544	-3.72584	-3.93937	-2.49772	4	4	4
P55786;P55786-2	Puromycin-sensitive aminopeptidase	NPEPPS	4.75701	4.86479	5.05571	4.52634	5.24011	5.06787	5.18375	5.30416	5.17704	5.28908	5.20778	5.18507	5.49667	5.30058	5.11759	5.07414	5.29122	4.35138	5.1511	5.38846	4.96768	5.15446	5.34373	4.95544	46	46	46
P55795	Heterogeneous nuclear ribonucleoprotein H2	HNRNPH2	-0.053711	0.000388248	0.680957	0.926547	-0.088669	0.111137	0.286348	0.0179845	0.365894	0.0620926	-0.880109	0.564919	-0.207503	0.660983	0.0205349	0.199255	-0.79631	0.831111	0.195154	0.693611	-0.133926	0.472251	-1.03404	0.223151	11	11	6
P55809	Succinyl-CoA:3-ketoacid coenzyme A transferase 1, mitochondrial	OXCT1	4.22424	4.08702	4.39289	4.26626	4.29763	4.07882	4.35512	4.26469	3.73821	3.90059	3.6282	4.35178	4.59992	3.54267	4.39828	4.17783	4.56486	3.76096	5.11253	4.14001	4.61655	3.86346	4.04784	3.5181	21	21	21
P55884;P55884-2	Eukaryotic translation initiation factor 3 subunit B	EIF3B	-0.900573	-0.156162	-1.11729	-0.156312	-0.295501	0.246844	-0.173996	-0.391487	-0.825941	-0.00559461	-0.668771	-0.454941	-0.70006	0.598367	-1.75577	-3.05767	-1.10046	-0.597628	-1.05553	-0.277	-0.68632	-0.888448	-0.626633	0.706618	15	15	15
P55957;P55957-2;P55957-4	BH3-interacting domain death agonist;BH3-interacting domain death agonist p15;BH3-interacting domain death agonist p13;BH3-interacting domain death agonist p11	BID	-2.03653	-2.95555	-3.0494	-3.07051	-3.27498	-2.41563	-2.07327	-1.86922	-3.02842	-3.60991	-2.11581	-2.1128	-2.03759	-1.43644	-1.68644	-2.61412	-2.05811	-1.23167	-3.43277	-3.42232	-2.73337	-1.78641	-2.55599	-1.54346	4	4	4
P56134-4;P56134-3;P56134-2;P56134	ATP synthase subunit f, mitochondrial	ATP5J2	0.272038	2.30722	2.60324	1.50577	2.52138	1.95981	2.74441	2.0632	2.62364	2.42134	2.04965	2.16577	1.87352	1.24683	2.06336	2.17748	2.82833	1.38365	2.52423	2.62324	1.76428	1.52681	2.55793	1.79195	2	2	2
P56192;P56192-2	Methionine--tRNA ligase, cytoplasmic	MARS	0.251494	0.368497	1.31521	-1.71415	0.570911	0.144894	-0.578509	-0.38231	0.935149	0.448622	0.210864	-0.503626	-0.110418	0.0674076	-0.161678	0.128456	0.571087	-2.99824	-0.14719	0.296469	-0.323834	0.72531	0.0756284	-0.930445	15	15	15
P56211-2;P56211	cAMP-regulated phosphoprotein 19	ARPP19	-4.40329	-2.16449	-5.3017	-1.47233	-0.878968	-2.32127	-2.60209	-1.01062	-2.4358	-3.11398	-1.74678	-4.15882	-3.18952	-2.822	-3.56964	-3.85671	-2.4212	-1.93555	-3.94033	-4.35603	-3.24606	-2.57159	-1.91817	-3.93334	4	2	2
P56378;P56378-2	6.8 kDa mitochondrial proteolipid	MP68	-0.75901	-0.101444	-0.756085	-0.382531	-0.643975	-2.26401	0.676567	-1.61153	-0.56889	-0.769539	0.270967	-0.593218	0.475905	-1.96402	-1.4872	-2.1598	0.594006	-1.22088	0.0512912	0.377918	0.24759	-0.3099	0.148355	-0.913259	2	2	2
P56385	ATP synthase subunit e, mitochondrial	ATP5I	2.59524	2.24863	2.54681	2.36963	3.20058	2.42845	2.8576	1.88239	2.53961	2.6987	2.63279	1.73049	3.04704	2.30701	2.27299	2.38958	2.35108	2.40631	2.72116	2.57825	2.80395	2.5332	2.519	2.25124	5	5	5
P56537;P56537-2	Eukaryotic translation initiation factor 6	EIF6	-3.10931	-3.32997	-1.10317	-0.613167	-2.94513	-1.07198	-1.14736	-1.66779	-4.62896	-3.82592	-3.0372	-1.66127	-1.19899	-0.715559	-0.943335	-0.859596	-1.36783	-0.834372	-1.64033	-2.40594	-3.05988	-1.54425	-1.37796	-1.12435	4	4	4
P56545;P56545-3;P56545-2	C-terminal-binding protein 2	CTBP2	-1.92949	-4.73352	-2.68695	-2.97393	-4.48152	-4.13748	-2.63135	-4.64818	-3.06156	-2.91744	-2.58857	-3.82705	-3.12411	-3.67929	-2.52304	-4.00824	-2.97011	-3.41601	-2.94484	-2.14232	-3.09207	-4.12192	-3.06578	-0.722026	6	4	4
P56556	NADH dehydrogenase [ubiquinone] 1 alpha subcomplex subunit 6	NDUFA6	2.13587	1.97656	1.61901	2.06285	2.12852	0.980591	1.95981	0.538877	1.91828	1.07652	0.286352	1.68014	1.54901	-3.01862	1.41459	0.488851	1.0039	0.275932	2.89827	2.73447	2.39596	0.380626	2.02322	-0.789765	5	5	5
P57088	Transmembrane protein 33	TMEM33	-4.76678	-2.07557	-1.72908	-2.55558	-1.59914	-2.35974	-2.0729	-2.01243	-1.99281	-2.76337	-1.4465	-2.56933	-2.07554	-3.26129	-1.58452	-1.75165	-1.92936	-2.42802	-1.33953	-1.89413	-0.800686	-1.831	-3.20502	-1.81038	3	3	3
P57105	Synaptojanin-2-binding protein	SYNJ2BP	-1.81268	-2.70383	-3.59783	-4.68456	-2.4148	-2.71701	-1.84836	-2.15039	-1.89161	-2.4269	-2.20627	-3.46828	-2.41257	-2.58403	-1.73127	-1.66224	-3.75306	-3.82972	-2.49106	-4.05706	-4.65852	-2.23004	-2.51449	-2.7086	2	2	2
P58546	Myotrophin	MTPN	1.58016	2.40429	0.487809	2.75768	1.31119	2.27988	1.64127	2.4514	1.90696	2.11016	1.84507	2.473	1.2741	2.19548	2.6008	2.19848	1.84973	2.34781	1.97652	1.38426	1.84303	2.29507	1.83695	2.44673	7	7	7
P59768	Guanine nucleotide-binding protein G(I)/G(S)/G(O) subunit gamma-2	GNG2	2.39503	2.04464	2.05005	2.64027	3.59224	1.3648	2.23346	1.15835	2.54302	3.08817	1.62412	1.2729	2.07183	-2.87847	1.44388	1.82709	2.66778	2.56764	2.45916	2.28684	3.173	2.58553	0.211626	0.867984	8	8	8
P59998;P59998-3;P59998-4	Actin-related protein 2/3 complex subunit 4	ARPC4	0.584085	0.528177	-2.36004	-0.00391326	0.806679	0.818957	0.243072	-1.1085	1.0058	0.36206	-1.24349	0.414179	0.407767	0.444162	0.442408	0.421497	0.251132	-0.555833	0.68346	1.09566	0.622051	0.587262	0.123097	-0.350427	12	12	4
P60033	CD81 antigen	CD81	2.3437	2.73546	1.78683	1.74639	2.08349	2.57019	1.57462	3.49146	1.99828	2.03068	2.40839	2.90578	1.59641	3.06307	2.66006	2.40881	2.08945	1.82061	1.54665	1.67495	2.20022	2.52864	2.99549	3.1955	4	4	4
P60174-3;P60174;P60174-4	Triosephosphate isomerase	TPI1	6.78227	6.56622	6.98024	6.89076	6.78822	6.88007	6.05875	6.8329	6.26313	6.91416	6.58903	6.81833	6.61656	6.8953	6.28271	6.22613	6.51275	6.63738	6.8234	6.62067	6.6473	6.82971	6.16436	6.42362	30	30	30
P60201;P60201-2	Myelin proteolipid protein	PLP1	7.02834	8.41032	6.61152	7.45512	5.61695	8.24137	5.78854	6.34764	6.14765	5.76684	6.57512	7.46144	5.63957	6.27698	7.5123	6.80959	6.46997	7.32961	5.51822	6.02365	5.74997	7.68207	7.23212	7.85362	7	7	7
P60228	Eukaryotic translation initiation factor 3 subunit E	EIF3E	-3.25056	-2.14104	-1.60267	-2.49408	-2.17756	-3.74064	-2.42142	-2.98828	-2.15718	-3.84157	-2.10643	-3.16521	-0.599345	-0.641347	-1.89909	-1.1219	-3.36423	-3.76066	-1.35823	-1.80244	-2.25084	-1.63267	-3.23216	-2.06105	7	7	7
P60520	Gamma-aminobutyric acid receptor-associated protein-like 2	GABARAPL2	1.00919	-0.101195	0.327264	1.14285	1.42454	1.3607	0.664003	1.19759	0.948244	0.876648	-0.158791	0.949103	0.398925	0.863018	0.517328	-1.42866	0.593738	1.08419	0.57439	0.341077	0.520517	1.01609	1.41328	0.525543	8	8	8
P60660-2;P60660	Myosin light polypeptide 6	MYL6	2.19384	2.47845	1.91878	2.55302	1.60904	1.87165	2.18941	2.75153	1.73164	1.67259	2.56473	1.61981	1.59274	2.30353	2.2313	2.19005	2.51083	3.64013	2.31431	2.38153	2.37174	2.01657	2.53476	3.33338	16	16	13
P60709	Actin, cytoplasmic 1;Actin, cytoplasmic 1, N-terminally processed	ACTB	4.20229	4.53232	3.63675	4.40862	4.43168	4.32493	3.97916	4.24251	4.11605	4.15721	2.5392	4.20531	4.36996	4.27475	4.26434	4.62083	3.76618	4.12387	4.13464	4.19954	4.0793	4.42682	3.49497	-0.90422	50	2	2
P60763	Ras-related C3 botulinum toxin substrate 3	RAC3	-1.65917	-1.7922	-2.34173	-1.1465	-1.25804	-4.21944	-2.0743	-2.10501	-1.85653	-3.56934	-2.58768	-3.50546	-2.69734	-3.08057	-1.57741	-1.83224	-1.49924	-1.75523	-2.67995	-2.01053	-3.96477	-3.11616	-2.33987	-3.13812	7	2	2
P60842;P60842-2	Eukaryotic initiation factor 4A-I	EIF4A1	0.519453	0.411377	0.503034	0.712569	0.759603	0.911593	0.333515	0.745968	0.851984	0.699971	1.37139	0.575852	0.842995	1.6318	1.34402	0.564327	0.635916	0.211432	0.840857	0.699421	1.06364	1.01266	0.962111	1.31399	19	10	10
P60866;P60866-2	40S ribosomal protein S20	RPS20	0.624732	-0.533427	0.941875	-0.219934	0.186521	-2.9753	0.656838	-1.20272	0.893602	-0.357629	0.932531	0.313821	0.435419	-2.88555	0.36562	0.0892167	0.460266	0.286104	0.539584	0.379447	0.701584	-0.0771944	-0.0335964	0.404346	6	6	6
P60880	Synaptosomal-associated protein 25	SNAP25	0.220622	1.06969	-0.723145	0.428404	0.902442	0.174468	0.564333	1.07881	0.757771	0.586142	-0.0142721	0.888984	0.719803	-3.03929	0.845005	-0.0866451	1.4818	0.653234	-0.975425	-0.846518	-0.817573	0.655679	0.3303	0.957513	26	26	6
P60891;P60891-2	Ribose-phosphate pyrophosphokinase 1	PRPS1	0.838574	1.08404	0.876976	0.516257	-0.667935	0.863232	0.390532	1.03758	0.938888	0.64117	1.93294	0.713716	0.515623	1.12324	1.31066	0.91696	0.972215	1.00051	0.558659	0.111349	-0.121434	1.14507	1.22291	1.30696	14	14	8
P60900;P60900-2	Proteasome subunit alpha type-6	PSMA6	1.6408	1.22428	1.38088	1.29071	1.54514	1.51936	1.43671	1.19599	1.44873	1.69064	1.85114	1.61886	1.53996	1.80432	1.63002	1.53389	1.26561	2.01434	1.07395	1.6674	1.63652	1.51986	1.18636	1.64186	11	11	11
P60903	Protein S100-A10	S100A10	-1.44915	0.563055	-0.787188	-1.4195	-4.30099	-1.25529	-3.40934	-1.55006	0.511476	0.520599	1.64671	-1.3996	-0.942681	-0.125206	-4.27898	-0.997319	-1.82965	-0.0681369	-3.94397	-4.45721	-3.58865	-1.72643	-0.252578	3.09107	5	5	5
P60953	Cell division control protein 42 homolog	CDC42	0.701386	0.722892	0.0585539	0.816994	0.432917	0.350739	-0.711018	0.0316561	0.534941	0.447364	0.0332933	0.38155	-0.362895	-0.389794	-0.337765	-2.08588	0.859267	-0.574331	-0.879999	-0.622947	0.015043	0.36685	-0.662405	0.949297	7	7	2
P60953-1	Cell division control protein 42 homolog	CDC42	-1.35634	-1.23811	-1.63523	-1.31836	-0.451971	-4.05279	-4.79311	-2.34821	-1.54004	-1.13885	-1.49562	-4.43177	-1.52585	-2.82364	-1.87586	-3.62826	-1.14423	-1.15782	-1.56944	-2.0954	-1.54471	-1.79908	-2.04229	-2.93836	7	2	2
P60981;P60981-2	Destrin	DSTN	2.67186	2.49805	2.6538	2.84896	2.93519	2.98054	2.761	2.84867	2.70409	3.06157	2.53522	3.07116	2.58831	3.13103	2.86991	2.80428	2.62596	3.35436	3.00222	3.11072	3.01849	3.04329	2.73961	2.97692	12	12	12
P60983	Glia maturation factor beta	GMFB	1.59692	2.17344	1.41702	2.08161	2.00678	1.98181	1.88826	1.36317	2.10881	1.81108	1.90902	1.84698	1.96517	2.1423	2.23299	2.36098	0.761568	2.03635	1.11713	1.43955	1.91852	2.30504	0.773199	1.4891	12	12	12
P61006;P61006-2	Ras-related protein Rab-8A	RAB8A	-0.844673	-0.645023	-1.9857	-1.0711	-4.11237	-2.75165	-2.08616	-1.26428	-3.04109	-2.51723	-1.63357	-1.48024	-2.3427	-2.90964	-2.7525	-2.50029	-0.951925	-1.46612	-2.22266	-2.25883	-1.60042	-1.41353	-1.67326	-1.45535	5	3	2
P61018;P61018-2	Ras-related protein Rab-4B	RAB4B	-0.626502	-0.316092	-0.635086	-0.866663	-0.979403	-1.38843	-1.86842	-1.88172	-0.272921	-0.927328	-1.04696	-2.38869	-4.02007	-1.47249	-1.81578	-1.43721	0.0576695	-0.44415	-1.61497	-0.626262	-0.756398	-1.13914	-0.950852	-1.21502	6	6	5
P61019;P61019-2	Ras-related protein Rab-2A	RAB2A	1.525	1.81133	1.69204	1.69142	1.81755	1.32751	1.52472	1.28937	1.83938	1.49678	1.57105	1.35271	1.41255	0.572769	1.42209	1.27594	2.13553	1.50093	1.4309	1.27319	1.61129	1.65713	1.33527	0.846468	14	14	7
P61020;P61020-2	Ras-related protein Rab-5B	RAB5B	0.0650792	1.49869	0.110267	0.174588	0.993954	0.434121	0.310454	0.190208	1.28177	0.438245	0.424643	0.214923	0.702609	-0.810324	1.39075	0.133115	0.0100861	1.40342	0.462768	-0.0911126	1.15921	0.454347	0.572356	-0.117356	7	4	4
P61026	Ras-related protein Rab-10	RAB10	2.04256	2.13346	1.89238	1.6485	1.69381	1.88739	1.54264	1.45062	1.9934	1.92181	1.16609	2.33805	1.37203	1.03918	1.21329	1.08481	1.97573	1.71882	1.66999	1.62286	2.14173	1.57823	1.45646	1.72114	5	4	4
P61077;P61077-2;P62837-2;P62837;P61077-3	Ubiquitin-conjugating enzyme E2 D3;Ubiquitin-conjugating enzyme E2 D2	UBE2D3;UBE2D2	0.656559	0.717514	0.436689	0.818563	0.679479	0.895652	-1.98514	0.937103	-2.55506	0.334185	-2.70505	0.854019	0.81022	1.08805	0.727783	-2.32624	-0.0289848	1.01296	-1.85016	-2.78069	0.939807	-4.66928	0.938401	-1.85323	4	4	3
P61081	NEDD8-conjugating enzyme Ubc12	UBE2M	0.754791	0.518248	0.561799	1.14143	0.691999	0.888287	0.718451	0.579416	0.359352	-0.235951	0.0848594	0.576445	0.0319227	0.403753	0.201019	0.855929	0.481242	0.0833847	0.74688	0.678003	0.621359	0.615121	-0.0629762	0.450056	5	5	5
P61086;P61086-2	Ubiquitin-conjugating enzyme E2 K	UBE2K	-3.53721	-3.17103	-1.52972	-1.48738	-1.65895	-1.8292	-2.71955	0.0569136	-2.87427	-2.06802	-2.09542	-2.56943	-2.84721	-1.9329	-0.946897	-1.20891	-1.43402	-0.996814	-1.62473	-2.75463	-0.689835	-1.42218	-1.29981	-1.74073	7	7	7
P61088	Ubiquitin-conjugating enzyme E2 N	UBE2N	2.69848	2.37443	2.307	2.44908	2.23336	2.42629	2.41777	2.51613	2.34949	2.30376	2.42995	2.38907	2.19511	2.44374	2.25363	2.41125	2.32307	2.41377	2.39489	2.49652	2.70407	2.25207	2.55416	2.43603	12	12	8
P61106	Ras-related protein Rab-14	RAB14	2.29346	2.12503	2.07624	1.99606	1.36232	1.81021	1.31019	1.56843	1.93013	2.26432	1.89187	1.94098	1.46827	0.795864	1.88385	1.55279	2.02012	1.64887	1.53146	2.19719	2.34931	1.95663	1.67409	1.71443	15	15	15
P61158	Actin-related protein 3	ACTR3	2.88565	2.69362	3.17169	2.84684	3.17544	2.93103	2.67062	2.55192	2.70719	3.14425	2.39278	2.69052	2.99203	2.79016	2.98465	3.12999	2.7755	2.71692	2.94874	3.00654	2.77994	2.627	2.24499	2.5542	26	26	23
P61160;P61160-2	Actin-related protein 2	ACTR2	2.29045	2.73356	2.66085	2.13102	2.88048	2.4507	3.03096	2.43733	2.54158	2.60734	2.57821	2.36032	2.68037	2.34305	2.53945	2.95466	2.4547	1.7123	3.26831	3.07565	2.66681	2.90838	2.0082	2.3474	20	20	20
P61163	Alpha-centractin	ACTR1A	2.77755	2.88182	2.98619	3.17641	3.34047	3.16751	3.10118	3.70382	2.89999	3.01423	3.30075	3.41511	3.15996	3.91855	3.3019	3.22674	2.88079	2.86149	2.91829	3.02075	3.10596	3.18207	3.0285	3.41584	21	21	15
P61201;P61201-2	COP9 signalosome complex subunit 2	COPS2	0.798781	1.42638	1.00088	0.969236	1.41606	1.27758	1.87573	1.27636	0.238601	1.34121	0.656943	1.3537	0.948591	0.89587	1.77672	1.98875	1.78054	1.36472	1.54525	1.68711	1.42248	1.45631	1.5498	1.16896	15	15	15
P61224-3;P61224;P61224-2;A6NIZ1;P61224-4	Ras-related protein Rap-1b;Ras-related protein Rap-1b-like protein	RAP1B	-2.29889	-0.815556	-1.65569	-0.581208	-0.882797	-1.70881	-2.70125	-1.04772	-1.26389	-1.2543	-1.83064	-2.54953	-1.22863	-3.22723	-0.898508	-1.25368	-1.58814	-0.970068	-2.49804	-2.70025	-1.31559	-1.51863	-2.49444	-1.15125	10	10	2
P61225	Ras-related protein Rap-2b	RAP2B	0.196136	-0.878689	-2.4745	-2.07202	-0.515033	-1.21154	-1.30801	-4.42005	-2.57766	-0.0456123	-1.10558	-0.707684	-3.1299	-2.0688	-1.27293	-1.92857	-1.02966	-2.2691	-3.92534	-0.92997	0.00313232	-1.15812	-5.44556	-3.3098	10	4	4
P61247	40S ribosomal protein S3a	RPS3A	1.13491	-1.27812	1.05122	0.182455	1.13267	-0.484871	-4.42405	-0.519047	-0.88727	0.779168	-0.30757	0.22958	-0.977568	-0.653703	-0.469294	-1.55087	-0.540077	0.214577	0.00652718	-4.88027	0.582357	-5.1502	-0.97682	-1.58145	11	11	11
P61266-2;P61266	Syntaxin-1B	STX1B	3.40359	3.68247	2.64208	3.83973	3.87299	3.09798	2.50926	3.62835	3.6186	3.54175	3.0874	3.79591	2.8307	1.094	3.61724	3.05179	4.39481	3.44525	3.42076	3.12575	4.23972	3.84304	3.78881	2.58759	19	18	18
P61328-2;P61328	Fibroblast growth factor 12	FGF12	-0.88827	-2.96991	-4.72257	-4.74309	-4.03225	-3.51293	-1.774	-1.94216	-3.28959	-1.5719	-2.98975	-1.2049	-4.54055	-1.32491	-1.30675	-2.94197	-2.33793	-1.33837	-1.44329	-0.979811	-1.61461	-5.27931	-1.26993	-1.50216	3	3	2
P61421	V-type proton ATPase subunit d 1	ATP6V0D1	3.66859	3.72827	3.4756	3.19547	4.10083	3.54371	4.07247	2.62093	3.5862	3.67685	3.12746	3.21326	3.74141	1.92177	3.15398	3.73121	4.08513	2.61724	4.5651	4.32793	4.10216	3.69554	3.36213	2.63661	17	17	17
P61457	Pterin-4-alpha-carbinolamine dehydratase	PCBD1	0.248369	-0.448828	0.601938	0.253691	0.335742	0.383558	1.13626	0.677336	-0.43768	0.337249	0.64327	-0.0560158	0.875344	1.07495	0.714871	0.27423	-0.827996	0.452461	-0.0412186	0.234677	-0.348944	-0.512474	0.940861	1.09901	5	5	5
P61586	Transforming protein RhoA	RHOA	1.04982	1.29999	0.279423	1.42259	0.618761	1.27305	-0.966526	0.986219	1.07489	1.4868	-0.0803421	1.10411	0.311092	-0.463938	1.49127	-0.0379198	0.961496	1.52933	0.370878	0.406304	1.26433	1.14989	0.679654	0.548462	10	10	3
P61601	Neurocalcin-delta	NCALD	-4.12929	-0.705089	-3.00868	-0.501667	-2.45857	1.10555	-2.41988	0.157217	-0.216066	-1.08409	-2.61799	0.197219	-1.77656	0.215084	-0.446053	-0.190644	-0.0925529	-0.315677	-0.520745	-2.76523	-1.09484	-0.139726	-0.402795	0.00506798	9	7	7
P61604	10 kDa heat shock protein, mitochondrial	HSPE1	4.60414	4.49327	5.02458	4.47813	4.91857	4.49454	4.64869	4.63583	4.42658	4.57894	4.64112	4.62476	5.1915	4.6188	4.49726	4.41962	4.7925	3.91131	4.81424	4.90788	4.81116	4.53401	5.08989	4.07896	16	16	16
P61758;P61758-2	Prefoldin subunit 3	VBP1	0.909991	0.150101	0.350778	1.11821	1.10934	1.01911	1.02808	0.957545	0.886223	1.1012	-1.34582	0.457429	0.811541	1.14747	1.13843	0.818674	0.219571	0.813696	0.391016	1.0094	1.08467	0.541184	0.908439	0.702612	6	6	6
P61764	Syntaxin-binding protein 1	STXBP1	-0.171874	0.878628	-0.833897	0.32134	1.26163	0.774972	1.01368	0.876291	0.781769	-0.644025	0.144203	1.28288	0.137237	-2.22704	0.984888	0.71667	1.0955	0.0257749	1.39731	1.2154	0.847001	0.759549	0.397486	-0.0339644	51	2	2
P61764-2	Syntaxin-binding protein 1	STXBP1	-1.19124	-1.37637	-1.68562	-1.90561	-1.4002	-1.19799	-3.42465	-1.56405	-5.56874	-1.84815	-3.48317	-0.946648	-1.78464	-2.55093	-2.81541	-2.00455	-0.717352	-2.12008	-2.15216	-2.98347	-0.61661	-2.55083	-0.298395	-2.50785	53	53	4
P61923;P61923-5;P61923-4	Coatomer subunit zeta-1	COPZ1	-1.72927	-0.689816	-1.20676	-1.36706	-1.48204	-0.371287	-0.306494	-0.651168	-1.02364	-0.912779	-2.92251	-0.530627	-0.950306	-0.258269	-1.15026	-0.986231	-0.424162	-1.05977	-0.832513	-0.458673	-0.864749	-0.800305	-0.958181	-0.896192	5	5	4
P61925	cAMP-dependent protein kinase inhibitor alpha	PKIA	-0.73877	-0.533889	-1.28425	-0.981266	-0.515952	-0.347378	-0.032177	-0.213788	-0.70667	-0.422463	-1.82387	-0.802316	-0.339867	-1.65691	-3.13331	-0.842872	-1.74122	0.141199	-2.38701	-1.36432	-0.85296	-0.362511	-1.93886	-1.38076	3	3	3
P61960	Ubiquitin-fold modifier 1	UFM1	1.19401	1.3146	1.71208	1.24168	1.36862	1.00556	1.70593	1.38808	1.65634	1.22035	1.58481	0.797915	1.79908	1.82289	0.282492	1.14474	0.829943	1.31921	0.904926	0.616189	0.93934	0.325125	1.122	1.64838	3	3	3
P61966;P61966-2	AP-1 complex subunit sigma-1A	AP1S1	-2.28719	-1.98736	-2.56981	-2.0338	-2.3629	-4.77601	-1.94956	-3.92083	-1.97688	-2.63247	-2.4891	-2.61888	-2.0764	-2.5466	-2.96059	-1.86649	-1.63428	-3.96181	-2.12709	-1.57332	-1.99461	-4.02543	-2.75132	-2.61362	3	3	3
P61970	Nuclear transport factor 2	NUTF2	0.785257	0.894877	1.38931	1.87291	1.83633	1.7807	1.78204	1.53459	1.43016	2.05587	1.47023	1.09498	1.30899	2.0112	1.67731	1.62213	1.45409	1.99059	1.43113	1.68844	2.09064	1.77211	1.4052	1.765	5	5	5
P61981	14-3-3 protein gamma;14-3-3 protein gamma, N-terminally processed	YWHAG	4.53003	4.85232	4.34921	4.89453	4.81858	5.02943	4.62041	4.31258	4.33742	4.6186	3.74996	4.75197	4.36081	4.5688	4.53779	4.60173	4.80844	4.3987	4.89524	4.74768	5.7731	4.82566	4.52128	4.29102	24	20	18
P62072	Mitochondrial import inner membrane translocase subunit Tim10	TIMM10	0.154331	-2.72877	0.101817	-2.31744	0.135999	-2.01598	0.386853	-1.72712	-2.19292	0.0473356	-2.64215	-0.473014	-1.48754	-0.0809502	-2.59173	-1.05964	-0.598127	-1.68141	-0.461078	-1.62065	-1.14077	-2.42239	-0.955999	-1.17417	5	5	5
P62081	40S ribosomal protein S7	RPS7	1.03887	0.900332	0.931673	0.262812	1.01704	0.153211	0.565779	-0.130275	1.11465	1.1873	1.3462	0.560021	1.30432	-0.28867	1.01434	0.0786938	1.28187	0.869807	0.774361	1.16793	0.62998	0.927451	0.620239	0.857757	7	7	7
P62136-2;P62136;P62136-3	Serine/threonine-protein phosphatase PP1-alpha catalytic subunit	PPP1CA	-0.167851	-0.878844	-0.683232	-0.562986	-0.337166	-0.485204	-0.382701	-1.11355	-1.92912	-2.01294	-3.55526	-1.28882	-0.53358	-0.261314	-1.13069	0.000595765	-0.42163	0.0548118	-0.864114	-0.825127	-1.05316	-0.66089	-4.06525	-0.794028	17	4	3
P62140	Serine/threonine-protein phosphatase PP1-beta catalytic subunit	PPP1CB	1.15062	0.939525	1.05384	1.55589	1.52958	1.3257	0.69515	1.23125	1.45406	1.25909	0.490373	0.991437	0.404683	1.19498	0.991968	0.944901	0.701602	1.80813	0.94706	-0.476657	0.708017	1.44872	0.486548	1.24165	21	21	8
P62191;P62191-2	26S protease regulatory subunit 4	PSMC1	-0.343676	-2.12389	-1.29308	0.287384	0.20071	-3.737	-4.42083	-0.925994	-0.674378	-1.04848	-1.83001	-1.15809	-1.14221	-2.45404	-0.978644	-4.13814	-1.25423	-1.29461	-3.92077	-2.82184	-0.975103	-2.15017	-2.45793	-2.22205	8	8	8
P62195;P62195-2	26S protease regulatory subunit 8	PSMC5	0.988069	0.514141	0.631549	0.885398	-0.365716	1.0189	-0.443501	0.237137	1.20763	0.456009	-0.183155	-0.809299	0.677352	-0.321107	0.235625	0.258936	0.625157	1.00988	0.229519	0.0544986	0.0778594	1.15504	-0.32652	0.715182	16	16	15
P62241	40S ribosomal protein S8	RPS8	-2.2332	-2.88549	-1.01966	-3.96344	-1.54161	-4.85913	-4.61509	-3.5288	-2.31248	-1.04136	-2.58717	-4.35684	-0.289422	-1.69757	-2.24237	-0.508079	-3.27795	-2.85838	-2.89615	-3.87979	-3.94925	-3.73955	-2.74149	-1.34144	5	5	5
P62244	40S ribosomal protein S15a	RPS15A	0.0990086	-0.291763	0.143957	0.123647	0.40914	-2.188	-1.57324	-2.19127	-0.654726	-1.19261	0.846845	-0.425801	-0.712162	-2.64262	-0.554357	-0.971574	-2.84214	-2.10653	-0.910152	-0.86392	-0.111647	-1.23327	-0.425378	-3.17997	9	9	9
P62249	40S ribosomal protein S16	RPS16	0.290152	-0.425379	0.579983	-0.0923321	0.45964	-1.51894	-1.23659	-0.292242	-0.486916	0.318181	-0.545387	-1.09163	0.539743	-3.60143	-0.517615	-0.561014	0.391328	-0.789842	-0.197741	-1.23503	0.130848	-0.525142	-0.435657	-1.26465	8	8	8
P62258;P62258-2	14-3-3 protein epsilon	YWHAE	5.39899	5.71402	5.56382	5.73033	6.01027	5.76406	5.40468	6.06935	5.47759	5.6385	5.49767	5.70849	5.79124	5.59924	5.77614	5.72013	5.63441	5.33454	5.73305	5.78624	5.9364	5.63328	5.55434	5.54901	27	25	25
P62263	40S ribosomal protein S14	RPS14	-0.915194	-2.06967	-1.21795	-1.60428	-3.45823	-4.24939	-3.23508	-1.57742	-1.40922	-1.07439	-0.594982	-5.18616	-1.36343	-2.33586	-1.23091	-2.35961	-1.75849	-3.09213	-4.18288	-3.71121	-3.99649	-2.0016	-1.14693	-2.1102	6	6	6
P62269	40S ribosomal protein S18	RPS18	-0.0740873	-1.57585	-0.0734586	-0.827637	-1.1235	-0.801159	-1.97064	-1.2749	-0.116928	-0.462086	-0.207934	-1.76395	0.104084	-0.165483	-0.972056	-0.0772651	-1.22994	-0.382477	-1.26746	-1.10065	-1.83437	-1.89661	-0.136577	-0.00146118	6	6	6
P62277	40S ribosomal protein S13	RPS13	-2.68399	-3.55995	-1.90805	-0.870546	-3.45809	-3.23883	-3.76486	-3.1218	-0.852539	-1.52588	-1.74471	-3.98685	-1.98585	-2.58601	-2.63143	-1.88925	-2.45559	-2.72556	-3.39359	-2.96269	-1.99806	-4.24751	-2.56955	-2.36823	6	6	6
P62304	Small nuclear ribonucleoprotein E	SNRPE	-2.42866	-1.98334	-1.98847	-1.59015	-1.32154	-0.616954	-0.566107	-0.953845	-1.56261	-2.45378	-0.789193	-1.64509	-1.54765	-0.666746	-0.815923	-1.263	-1.34756	-2.09548	-1.26285	-1.24409	-1.10551	-1.10787	-1.17409	-0.765995	2	2	2
P62306	Small nuclear ribonucleoprotein F	SNRPF	-3.97909	-0.555968	-4.34292	-3.994	-4.05765	-0.786863	-2.70617	-4.21175	-0.193367	-3.94951	0.294698	-0.506771	-0.637111	0.476043	-0.341162	-0.526922	-0.907396	-0.649086	-3.84539	-4.50694	-3.17991	-0.713357	-0.930098	-0.0454371	2	2	2
P62310	U6 snRNA-associated Sm-like protein LSm3	LSM3	-2.59489	-1.73006	-2.44714	-1.53602	-1.23354	-1.883	-1.58599	-2.27517	-0.86957	-1.71755	-0.740069	-1.64694	-0.720842	-0.144979	-2.66337	-0.538422	-2.36287	-1.10159	-3.20869	-2.04492	-2.42776	-1.84057	-1.53025	-0.938802	4	4	4
P62314	Small nuclear ribonucleoprotein Sm D1	SNRPD1	-2.03999	-2.06767	-1.83673	-3.31194	-4.04641	-3.86671	-4.00153	-2.87791	-1.97767	-3.60636	-2.65938	-3.3142	-1.97892	-2.43443	-2.12118	-1.50068	-3.24853	-2.78358	-2.77022	-2.05922	-1.7163	-4.02697	-1.18062	-1.19909	2	2	2
P62318-2;P62318	Small nuclear ribonucleoprotein Sm D3	SNRPD3	-0.765204	-1.02617	-0.409006	-0.31479	-0.866181	-0.992308	-1.02897	-0.138832	-1.22416	-1.16264	-0.0374746	-1.05976	-1.29164	-1.10225	-0.220905	-0.985514	-1.08281	-0.703455	-1.2223	-1.0379	-0.993158	-1.22581	-0.395065	-0.714233	3	3	3
P62328	Thymosin beta-4;Hematopoietic system regulatory peptide	TMSB4X	5.1474	5.51015	5.65609	5.30709	5.64787	5.61021	5.44837	6.2458	5.52485	5.74971	5.27104	5.82156	5.9392	5.71726	5.67181	5.54668	5.48319	5.4145	5.52023	5.67653	5.70368	5.70639	5.35381	5.46334	4	4	4
P62330	ADP-ribosylation factor 6	ARF6	-2.70669	-1.86218	-3.45283	-1.96138	-2.87335	-3.29418	-3.27588	-2.87421	-1.74308	-2.65941	-2.18587	-2.03721	-2.64762	-2.03163	-2.42624	-2.72076	-4.19078	-2.20521	-2.8716	-2.54851	-1.82254	-2.5028	-4.652	-3.31959	2	2	2
P62333	26S protease regulatory subunit 10B	PSMC6	1.87789	1.3552	1.47712	1.90225	1.80829	1.57078	1.51982	2.02759	2.08645	1.53747	1.833	1.31497	1.30123	1.79111	1.89814	1.57915	1.57877	2.21436	1.66244	1.87767	1.52649	1.88488	1.34093	1.62997	14	14	14
P62424	60S ribosomal protein L7a	RPL7A	-1.13143	-2.7003	-1.75643	-0.569685	-4.34637	-4.42226	-3.54443	-3.63076	-0.630571	-1.33783	-0.986084	-2.15385	-2.40424	-2.97463	-1.21807	-3.05837	-2.62482	-2.08186	-2.23108	-2.85636	-1.9105	-0.650231	-0.479499	-1.97448	7	7	7
P62495;P62495-2	Eukaryotic peptide chain release factor subunit 1	ETF1	-1.6298	-2.9218	-0.766348	-1.39571	-1.78424	-1.88037	-1.86608	-0.99082	-1.19182	-1.95003	-1.50955	-0.769051	-1.65675	-1.69516	-1.2926	-1.23725	-1.5131	-1.20162	-2.04701	-1.30593	-0.950923	-1.20445	-1.26783	-0.281593	5	5	5
P62701	40S ribosomal protein S4, X isoform	RPS4X	0.613377	-1.25961	0.953575	0.542581	-0.745966	-1.87759	-1.99619	-0.379751	-0.548158	-0.00656161	0.329838	-0.148098	-1.53959	-2.9717	-1.95409	-3.1566	-1.12738	-0.456382	-1.02644	-3.31153	-0.570238	-2.48848	-0.0307866	-1.78267	8	8	8
P62745	Rho-related GTP-binding protein RhoB	RHOB	0.290134	1.21927	-0.372676	0.955186	-0.493394	0.694706	-0.624195	0.200484	0.319991	0.938459	0.800944	0.394018	-0.236341	0.281679	0.429362	0.25463	0.191966	0.332103	-0.482444	0.143031	0.0401807	-0.0974663	0.127928	-0.641748	6	4	4
P62760	Visinin-like protein 1	VSNL1	3.99715	4.93616	3.56851	4.38704	3.81903	4.71731	3.9707	4.50277	3.89938	4.07151	2.56517	4.50946	4.12323	5.11339	4.51592	4.27967	4.93713	4.33446	5.15123	4.04324	5.14935	4.71878	4.1127	4.59025	19	19	17
P62805	Histone H4	HIST1H4A	4.24048	4.56331	4.98441	3.32801	4.6251	4.71441	4.05841	4.80413	4.71113	4.05394	4.92621	5.09112	4.76614	5.53778	4.70307	4.90633	4.58263	3.21912	4.47253	4.36328	3.23202	4.27074	5.30097	5.67175	16	16	16
P62820;P62820-2	Ras-related protein Rab-1A	RAB1A	1.69065	1.43522	1.22771	1.31895	1.57662	0.963701	1.11482	0.219734	1.60876	1.76326	-0.0611683	1.27782	1.0649	-1.05378	0.546084	0.518611	1.91686	1.01078	0.361999	-0.127407	1.60641	1.41969	0.626074	0.183233	14	14	8
P62826	GTP-binding nuclear protein Ran	RAN	3.27767	3.29881	3.64589	3.31468	3.47866	3.35388	3.06142	3.72497	2.7253	3.54291	3.10656	3.70254	3.17982	3.48144	2.88112	2.9667	3.34006	2.79485	3.41358	3.2744	3.52453	3.05024	3.3507	2.94382	12	12	12
P62829	60S ribosomal protein L23	RPL23	-0.574049	-0.712178	0.105698	-1.39845	-1.6575	-2.63861	-4.44696	-1.7073	-0.317155	-0.367632	-0.182721	-0.710325	-1.80546	-2.09148	-0.866311	-1.91151	-1.86853	-1.48777	-1.09976	-2.24474	-0.207341	-0.694921	-1.62912	-2.09101	5	5	5
P62851	40S ribosomal protein S25	RPS25	-1.75818	-4.49374	-1.45055	-1.8285	0.101704	-2.62365	-2.50253	-2.77172	-1.08238	-1.65453	-2.71351	-2.13761	-1.44056	-2.19536	-2.17479	-1.41011	-1.98695	-1.45289	-1.61082	-3.42152	-2.10576	-2.08337	-2.34849	-2.16925	2	2	2
P62857	40S ribosomal protein S28	RPS28	-4.95079	-2.00821	-3.03793	-1.76394	-2.41723	-3.54765	-3.19706	0.0176549	-1.8562	-1.26499	-1.16717	-1.27265	-1.77111	-0.657455	-1.58993	-1.17179	-2.09234	-1.16864	-1.90572	-4.20794	-1.99677	-1.20826	-1.33141	-1.20975	7	7	7
P62873;P62873-2	Guanine nucleotide-binding protein G(I)/G(S)/G(T) subunit beta-1	GNB1	5.80342	5.85836	5.25454	5.40326	6.15035	6.00801	5.71104	5.75011	5.39091	5.97296	5.3708	5.90013	5.89502	5.53496	5.70488	5.85626	6.06828	5.61115	6.2973	6.24196	6.38574	6.05547	5.57861	5.77823	26	26	16
P62877	E3 ubiquitin-protein ligase RBX1;E3 ubiquitin-protein ligase RBX1, N-terminally processed	RBX1	-2.00612	-1.41482	-0.907517	-0.241575	-0.413473	-1.48573	-1.97324	-2.23889	-1.21812	-1.17078	0.296161	-0.488955	-0.55153	0.0450041	-0.580525	-0.505823	-1.41376	-0.78294	-1.81425	-0.697215	-3.02577	-1.47737	-0.282543	-0.931635	4	4	4
P62879;P62879-2	Guanine nucleotide-binding protein G(I)/G(S)/G(T) subunit beta-2	GNB2	3.91533	4.46609	3.93594	4.62937	4.26195	4.5221	4.23626	3.77346	4.69267	4.59992	4.33763	4.49344	4.42847	4.10916	4.26566	4.19515	4.51969	4.16207	4.48625	4.34698	4.31989	4.36004	3.84598	4.42819	25	16	13
P62888	60S ribosomal protein L30	RPL30	-0.230832	-0.272745	-0.50295	0.384517	-1.24386	-1.51538	-3.92903	-1.46967	0.259958	-0.142495	0.133642	-0.602154	-0.791632	-2.67101	-0.653765	-2.1169	-2.38602	-0.331722	-1.09165	-1.40663	-1.52661	-1.77863	-1.14197	-1.56978	3	3	3
P62906	60S ribosomal protein L10a	RPL10A	-2.28568	0.137239	0.352079	-2.83984	-0.892913	-1.65458	-2.01009	-1.55107	-0.569351	-0.052459	-2.09072	-0.532605	-0.96805	-2.53097	-2.01088	-3.56734	-1.12611	-2.72059	-0.642204	-1.42524	-1.28867	-0.680376	-0.971689	-0.757759	6	6	6
P62913-2;P62913	60S ribosomal protein L11	RPL11	0.25532	0.0502316	0.11488	0.510919	0.267441	-2.01524	-0.0258259	-0.0477536	-0.380281	-0.92493	0.423751	0.198875	-0.0783607	-1.66059	0.136134	-0.149118	0.0431283	-0.58466	-0.0230204	0.0620902	-0.422804	-0.702413	-0.525805	-0.268146	3	3	3
P62937	Peptidyl-prolyl cis-trans isomerase A;Peptidyl-prolyl cis-trans isomerase A, N-terminally processed	PPIA	7.35319	7.55117	7.43695	7.34402	7.44961	7.48049	7.21251	8.01794	7.25435	7.22076	7.11804	7.55782	7.53011	7.68644	7.26119	7.35252	7.37866	6.91568	7.36247	7.62931	7.48996	7.47732	7.31579	7.46883	20	20	18
P62942	Peptidyl-prolyl cis-trans isomerase FKBP1A	FKBP1A	3.26114	2.72769	2.71293	3.47163	3.10327	3.35311	2.66169	2.32459	2.38124	3.28618	1.53781	2.85888	2.56683	2.82704	1.97755	2.10311	2.76559	3	2.85192	3.11269	2.79685	2.71354	1.84398	2.42812	8	8	8
P62993;P62993-2	Growth factor receptor-bound protein 2	GRB2	-0.204616	0.23221	0.25346	0.238107	0.139498	-0.153792	-0.0440166	0.811655	0.0163221	-0.00480507	-0.704296	0.297827	-0.803059	-0.95292	0.659177	0.0602851	0.143191	-0.210497	-1.06175	0.233483	0.509377	0.474952	0.315517	-0.645306	11	11	11
P63000;P63000-2	Ras-related C3 botulinum toxin substrate 1	RAC1	1.56857	2.11624	1.81338	1.39409	2.19372	1.24921	0.582188	0.8792	1.83247	2.17054	0.581892	1.84222	1.71369	0.867384	0.778644	0.442117	1.30275	1.19747	1.65114	1.50762	1.36612	1.14998	0.392304	0.201915	9	9	4
P63010-2;P63010;P63010-3	AP-2 complex subunit beta	AP2B1	5.05804	4.82055	4.86768	5.02234	5.47593	4.95025	4.77404	4.60218	4.66675	4.88367	4.39475	4.93206	5.01588	5.13977	4.68187	4.80545	5.16376	4.31584	5.4635	5.19349	5.68401	5.07241	4.66888	4.36301	69	69	43
P63027	Vesicle-associated membrane protein 2	VAMP2	4.32012	4.16187	4.3523	3.94925	4.85006	3.39062	3.99673	3.32838	4.54605	4.24613	3.66434	3.82262	4.67568	1.9042	3.76382	3.77346	4.33014	3.57593	4.34295	3.78589	4.40563	4.17457	3.61061	3.11721	9	9	4
P63092;P63092-4;Q5JWF2;P63092-3;P63092-2;Q5JWF2-2	Guanine nucleotide-binding protein G(s) subunit alpha isoforms short;Guanine nucleotide-binding protein G(s) subunit alpha isoforms XLas	GNAS	1.17106	1.75372	1.94118	1.37037	1.41054	1.74596	0.641756	2.23153	1.87213	1.42182	2.01908	2.07229	0.47255	1.02018	1.84987	0.967533	1.75664	1.6936	0.876156	0.979483	1.30304	1.17601	1.38607	1.93092	16	14	13
P63096;P63096-2	Guanine nucleotide-binding protein G(i) subunit alpha-1	GNAI1	1.40644	1.85665	1.16437	1.59209	1.77646	1.21511	1.46886	1.76075	1.62339	1.3845	1.54873	1.54767	1.43328	0.656956	1.36278	0.860702	2.09811	1.53302	1.30576	1.75189	2.15703	1.48681	1.00111	1.62873	24	9	9
P63098	Calcineurin subunit B type 1	PPP3R1	1.73239	2.24803	0.709822	1.90121	1.41035	1.69849	1.27572	1.03781	1.40818	1.87755	-1.14976	0.983409	1.00659	1.24974	0.865632	1.89568	1.88554	1.59314	2.01109	1.67339	1.99889	1.43855	1.23105	1.6852	7	7	7
P63104;P63104-2	14-3-3 protein zeta/delta	YWHAZ	6.57593	6.74678	6.2727	6.52084	6.7232	6.49367	6.40967	6.43425	6.30924	6.55589	5.91607	6.6694	6.60984	6.0788	6.30553	6.29749	6.44519	5.9594	6.58276	6.90815	7.34455	6.31593	6.09162	5.81323	28	28	23
P63151;P63151-2	Serine/threonine-protein phosphatase 2A 55 kDa regulatory subunit B alpha isoform	PPP2R2A	0.637119	0.841113	1.03922	1.03965	0.109478	1.13121	1.11014	0.532292	-2.09607	0.635895	0.45875	0.392549	0.127768	1.12357	0.318335	0.513828	0.76755	0.440732	0.359412	0.541326	0.00548403	0.915142	0.105398	-0.0836987	15	15	10
P63167	Dynein light chain 1, cytoplasmic	DYNLL1	-0.895527	0.301579	0.14076	-2.04311	-0.312686	0.336369	0.0400703	0.89104	0.215925	0.101487	-1.09204	-0.288477	-1.0026	0.767844	-1.57601	-0.610882	-1.24615	-0.842953	-0.444974	-0.755317	-0.754471	-0.212435	-0.797949	0.479241	8	4	4
P63172	Dynein light chain Tctex-type 1	DYNLT1	-3.55094	-2.96986	-5.15291	-1.94346	-2.72367	-0.35373	-1.48976	0.248506	-1.52198	-0.840317	-0.28837	-1.50903	-2.36212	0.235233	-1.31893	-1.53269	-3.0924	-2.01306	-2.47872	-1.52084	-3.01036	-1.18515	-1.68096	-0.198677	2	2	2
P63208;P63208-2	S-phase kinase-associated protein 1	SKP1	1.92799	2.01589	1.78461	1.74357	1.57376	1.81404	1.71402	2.70153	2.28998	2.48905	1.26812	1.75264	2.41474	2.5128	1.13329	2.19654	1.57835	2.0399	1.89528	1.94908	1.25712	0.805482	2.07493	2.75818	10	10	10
P63215	Guanine nucleotide-binding protein G(I)/G(S)/G(O) subunit gamma-3	GNG3	-0.12694	0.256877	-2.08779	0.524858	-2.50269	-1.11032	-1.27271	-0.620393	-0.290333	-1.55163	-3.01696	-0.350977	-2.41917	-2.07894	-2.62842	-0.361917	0.380488	-0.330949	-0.466477	-1.47425	0.563784	-0.446616	-0.925913	-1.3724	3	3	3
P63220	40S ribosomal protein S21	RPS21	-0.92353	0.208666	-0.265186	0.07588	-0.429362	0.13366	-0.774393	0.281572	-0.426496	-0.133812	-0.603047	-0.690092	0.000102727	-0.183674	-0.0573018	-0.00830445	-1.14303	0.0150854	-0.587313	0.316381	-0.0558574	-0.606268	-0.232369	0.247362	5	5	5
P63241;P63241-2;Q6IS14;Q9GZV4	Eukaryotic translation initiation factor 5A-1;Eukaryotic translation initiation factor 5A-1-like;Eukaryotic translation initiation factor 5A-2	EIF5A;EIF5AL1;EIF5A2	1.75307	1.37086	2.01852	1.68336	0.984097	2.51336	1.07891	1.93122	1.35663	2.18624	1.57988	1.50393	1.04487	2.34161	1.27325	1.65193	1.45461	1.76986	1.83978	1.67147	1.64613	1.77644	1.91446	2.27562	10	10	10
P63244	Guanine nucleotide-binding protein subunit beta-2-like 1;Guanine nucleotide-binding protein subunit beta-2-like 1, N-terminally processed	GNB2L1	1.05193	1.99296	1.72028	1.57427	2.18834	2.07637	1.45045	1.69187	1.12973	1.71124	1.95926	1.00345	1.20495	1.80673	1.46402	0.811456	1.64077	2.01025	1.56294	1.72388	1.6725	1.7717	1.34102	2.25074	16	16	16
P63261	Actin, cytoplasmic 2;Actin, cytoplasmic 2, N-terminally processed	ACTG1	4.82463	4.90831	4.64373	5.12884	5.01186	5.16211	4.60384	4.86506	4.90078	4.93827	3.66249	5.12965	5.04905	5.05536	4.80779	5.10328	4.65169	4.82642	4.9546	5.02257	4.73268	5.06644	4.48254	5.30422	51	28	3
P63279	SUMO-conjugating enzyme UBC9	UBE2I	-1.46887	-2.04683	-1.36068	-0.746435	-0.646067	-1.41069	-0.371606	-1.76484	-2.65278	-2.4096	-3.59865	-2.36288	-1.78073	-1.25011	-1.60306	-1.62198	-1.36446	-0.891246	-2.39482	-1.18183	-1.16785	-2.45454	-3.60136	-1.15424	2	2	2
P63313	Thymosin beta-10	TMSB10	4.39755	3.99376	3.90558	4.29006	4.99115	4.131	4.69576	4.81504	4.04447	4.26624	3.44304	4.51595	4.59025	4.70827	3.98899	4.44895	4.67742	4.47968	4.38967	4.64607	4.55719	4.64611	3.63057	4.03403	4	4	4
P67775;P67775-2	Serine/threonine-protein phosphatase 2A catalytic subunit alpha isoform	PPP2CA	-1.7628	-1.89018	-2.96016	-2.67554	-2.46651	-1.309	-3.15152	-1.86239	-4.3868	-3.3859	-2.00284	-4.65627	-2.28053	-2.94853	-1.6714	-3.56786	-3.00703	-2.93831	-3.35067	-2.17776	-2.83783	-2.36321	-2.19103	-2.71133	14	14	3
P67870	Casein kinase II subunit beta	CSNK2B	-1.55531	-2.14515	-2.67635	-2.24351	0.0440041	-0.477682	-0.390731	-1.01006	-0.355758	-0.340502	-0.731467	-0.636423	-0.0389743	-0.0272488	-0.193343	0.490778	-0.606357	-0.727978	-0.337454	-1.13792	-0.78134	-1.56743	-0.454238	-0.382362	4	4	4
P67936;P67936-2	Tropomyosin alpha-4 chain	TPM4	1.1924	1.65783	1.32412	1.87722	1.91494	1.77588	2.08207	2.05656	1.42872	1.47503	1.98826	1.84206	1.5986	2.43858	1.84375	1.9605	1.61889	1.98908	1.24842	1.56327	1.18773	1.71013	1.29597	2.12324	21	11	11
P68036;P68036-3;P68036-2	Ubiquitin-conjugating enzyme E2 L3	UBE2L3	0.995954	0.627542	-2.27968	-0.00215491	-0.967668	0.217915	-0.845446	0.169168	-0.589513	-1.0497	0.23848	-0.365423	-0.671625	0.61999	-0.237716	-0.641497	0.0617139	-0.0380879	-0.766658	-1.34683	-0.633057	-3.60306	-2.45328	-0.594542	8	8	8
Q5VTE0;P68104	Putative elongation factor 1-alpha-like 3;Elongation factor 1-alpha 1	EEF1A1P5;EEF1A1	4.05342	4.25579	4.62507	4.26285	3.77518	3.65724	3.54959	5.19184	3.96553	4.46375	4.69921	4.58593	4.10365	3.20602	4.67598	4.14749	4.33516	4.13089	4.40743	3.58366	4.25115	4.38815	4.72734	4.18864	23	23	14
P68133	Actin, alpha skeletal muscle	ACTA1	-0.0730279	-1.53279	0.0260504	-1.24374	-0.0836687	0.677974	-3.48094	-1.34148	-0.398892	-0.716789	0.800206	-0.903371	-1.08056	-0.791629	-0.853162	-1.01036	-0.134467	-0.279906	-1.0926	-0.818745	0.4032	-0.158165	-0.619472	0.111427	53	2	2
P68366-2;P68366	Tubulin alpha-4A chain	TUBA4A	6.32181	6.45893	5.81986	6.60771	6.78372	6.83629	7.04988	6.87478	6.14495	6.21547	5.72491	6.9675	6.38807	7.049	6.32167	6.43077	6.65907	6.16451	6.50277	6.68618	6.38718	6.66368	6.29656	6.20675	50	14	14
P68371	Tubulin beta-4B chain	TUBB4B	4.38467	4.53968	4.06145	4.509	4.58001	4.36674	4.62267	4.19357	4.51452	4.15336	4.69486	4.89014	4.91518	4.8804	4.15553	4.26505	4.66323	4.24072	4.48721	4.72295	4.23808	4.59763	4.71133	4.4675	49	49	2
P68400;Q8NEV1;P68400-2	Casein kinase II subunit alpha;Casein kinase II subunit alpha 3	CSNK2A1;CSNK2A3	1.55308	1.02511	1.49675	0.163761	1.21055	0.565314	1.87334	1.19557	1.10172	0.734834	0.0733922	2.19757	1.25023	0.856647	0.813317	0.374799	1.53024	0.572494	1.89722	1.96611	1.07347	1.53277	0.999535	0.071223	10	10	10
P68402;P68402-3;P68402-2;P68402-4	Platelet-activating factor acetylhydrolase IB subunit beta	PAFAH1B2	2.42642	2.48055	2.29816	2.51773	2.22071	2.75472	2.17335	2.69047	2.30921	2.18063	2.35757	2.57119	2.13776	3.24656	2.59141	2.36044	2.15273	2.57937	2.33833	2.4632	2.02521	2.54192	2.75715	2.48827	6	6	6
P68871	Hemoglobin subunit beta;LVV-hemorphin-7;Spinorphin	HBB	8.23777	7.9992	8.98307	8.80713	8.42985	8.03238	7.36285	7.64564	7.31696	8.28556	9.36629	8.53595	8.89771	9.38838	7.81072	8.3486	8.85751	8.17664	9.28859	8.44169	7.49636	8.01994	8.27581	9.54923	27	27	20
P69905	Hemoglobin subunit alpha	HBA1	6.83938	6.26611	7.57372	6.55766	6.97649	6.37901	6.29939	6.662	5.44182	6.83821	6.75801	6.8597	6.90497	7.14006	5.67545	6.73016	7.62754	6.89608	7.65627	6.69809	6.01149	6.5494	6.33691	7.72136	24	24	19
P78318	Immunoglobulin-binding protein 1	IGBP1	-2.18846	-2.25904	-0.876206	-0.733387	-0.540437	-2.5353	-3.07949	-0.955238	-2.36649	-1.77508	-1.87024	-1.46941	-1.19528	-0.95486	-2.58378	-0.503305	-1.07042	-0.918398	-1.21333	-1.38057	-0.897921	-0.668456	-0.727331	-1.58073	10	10	10
P78324;P78324-4;P78324-2	Tyrosine-protein phosphatase non-receptor type substrate 1	SIRPA	2.545	3.32718	1.39173	3.604	2.71059	2.13734	1.90926	2.72277	2.13976	2.75059	1.89056	1.88674	1.23056	0.415895	2.58665	1.92032	3.32944	2.64076	2.28382	1.84137	3.57506	2.88212	1.45589	2.495	14	14	14
P78352-3;P78352;P78352-2	Disks large homolog 4	DLG4	1.99649	1.64555	1.36734	1.61114	1.70065	1.93362	2.03852	0.529957	1.08817	1.5283	-0.202077	0.77712	2.01354	-1.54225	1.13687	1.81926	2.66962	0.332452	3.22802	2.84681	1.97419	1.32527	0.204994	0.360346	22	22	21
P78356;P78356-2	Phosphatidylinositol 5-phosphate 4-kinase type-2 beta	PIP4K2B	1.39581	0.590015	0.870112	1.07888	1.58438	0.249217	1.00578	0.313188	1.3072	0.917133	0.0379204	0.990989	0.438039	-0.555372	0.915972	0.878177	1.52982	1.02716	1.47276	0.864441	1.71508	1.27234	0.477507	-0.982572	19	19	14
P78357	Contactin-associated protein 1	CNTNAP1	3.60345	3.42321	3.20542	3.48057	3.14235	3.5637	1.94861	3.68037	3.31525	3.58381	2.91392	3.98414	2.51641	1.7601	3.29435	2.01893	3.24456	3.03533	2.24529	2.2253	2.74688	3.41638	3.22116	2.6106	37	37	37
P78371;P78371-2	T-complex protein 1 subunit beta	CCT2	4.34634	4.41189	4.58213	4.33808	4.79818	4.5083	4.31259	4.5843	4.28132	4.51782	4.39553	4.32597	4.65481	4.72006	4.1959	4.39984	4.48574	4.28357	4.43208	4.8061	4.53087	4.60791	4.32343	4.2915	38	38	38
P78406	mRNA export factor	RAE1	-2.36533	-2.39684	-2.68143	-1.69205	-1.0567	-4.16377	-3.84323	-2.05633	-0.526878	-0.918735	-1.38056	-2.98439	-2.68091	-2.73826	-2.87879	-1.01193	-1.22524	-1.37564	-1.12785	-1.80343	-3.19619	-1.40909	-3.01809	-2.32938	6	6	6
P78417;P78417-3;P78417-2	Glutathione S-transferase omega-1	GSTO1	2.32946	2.75435	2.29883	2.68393	2.50597	3.19116	2.60467	3.05295	2.33498	2.60358	2.77184	3.02544	2.38571	3.69318	2.8148	2.51312	2.51893	2.69693	2.60311	2.44076	2.56631	2.76863	2.95377	3.31768	15	15	15
P78559;P78559-2	Microtubule-associated protein 1A;MAP1A heavy chain;MAP1 light chain LC2	MAP1A	5.02501	5.38554	5.26984	5.3079	5.24211	5.28328	4.7522	5.44172	4.83158	4.81258	4.7273	5.63164	4.85737	4.76818	4.86814	5.01128	4.95204	5.40693	5.16035	5.06338	5.07261	5.43449	4.71241	4.3309	85	83	83
P80404	4-aminobutyrate aminotransferase, mitochondrial	ABAT	4.10331	3.43701	4.69038	3.62705	3.71532	3.29294	3.40894	3.56579	4.42004	3.96551	4.49968	3.5393	4.42782	2.4164	3.94398	3.59856	3.99732	3.40409	4.17483	3.86667	4.0214	3.62046	4.83957	3.00383	30	30	30
P80723;P80723-2	Brain acid soluble protein 1	BASP1	6.46266	6.00547	5.17816	6.41099	5.71452	5.17135	4.64983	4.20514	5.05608	6.17585	4.87107	5.47988	5.56348	4.96376	3.63612	3.56267	5.33804	6.09903	6.05809	5.07438	4.40444	5.67619	2.87699	3.64696	10	10	10
P82909	28S ribosomal protein S36, mitochondrial	MRPS36	-0.23249	-0.770383	-2.10335	-0.488636	-2.23721	-1.92663	-2.8948	-4.19654	-0.689046	-0.921124	-0.488061	-3.66412	-1.27693	-2.36478	-1.45578	-1.05871	-1.03585	-0.37562	-0.716863	-1.4354	-0.0733873	-1.2236	-0.831885	-2.68857	6	6	6
P83111	Serine beta-lactamase-like protein LACTB, mitochondrial	LACTB	-2.39617	-2.89449	-1.46755	-3.81823	-1.19589	-2.7347	-1.29495	-3.40731	-1.23893	-1.24817	-2.60437	-2.53395	-3.13103	-3.75631	-2.156	-3.43908	-3.77149	-1.77694	-2.8383	-0.556597	-1.73805	-2.69443	-4.84965	-2.68236	6	6	6
P84074	Neuron-specific calcium-binding protein hippocalcin	HPCA	-2.02287	-0.121731	-3.04975	-1.37529	-3.93355	-2.02075	-1.30339	-1.74014	-1.16237	-5.07578	-3.03045	-1.98319	-4.75379	-1.61587	-3.53609	-3.90952	-2.08517	-1.88178	-1.76915	-1.05221	-1.88124	-1.32743	-1.70341	-1.33307	9	3	3
P84085	ADP-ribosylation factor 5	ARF5	-0.796076	-0.510817	-2.19904	-0.895376	-3.91197	-1.99315	-2.28995	-0.332574	-0.373484	-0.672715	-1.48463	-2.85415	-4.82985	-2.82263	-3.42775	-2.08807	-0.314422	-1.65269	-0.457613	-0.90266	-0.390503	-1.12202	-1.1876	-2.65892	10	3	3
P84090	Enhancer of rudimentary homolog	ERH	-0.694661	0.370767	0.105458	0.393858	-0.848503	0.11363	0.472597	1.15627	0.0954016	-0.96228	0.102612	0.030117	-0.127031	1.15926	0.124976	0.334018	-0.555304	0.480862	-0.284699	-0.36126	-2.1119	0.311015	-3.12571	0.378028	5	5	5
P84095	Rho-related GTP-binding protein RhoG	RHOG	-3.67835	-1.12171	-2.10862	-0.235295	-3.06461	-0.0280204	-2.69378	1.40638	-0.683939	-3.56862	-0.387184	-1.25076	-1.30219	-0.216642	0.438017	0.0729618	-1.74128	-0.361581	-3.21744	-4.44493	-3.73078	-0.64	-4.29997	1.51016	4	4	4
P84103-2;P84103	Serine/arginine-rich splicing factor 3	SRSF3	0.4715	0.993302	0.669439	1.47215	0.873094	0.794329	1.25235	1.83128	1.53949	0.524319	0.786588	0.916744	1.62625	1.4233	1.64254	1.54225	0.74007	1.14819	0.767863	0.114028	0.380216	1.34921	0.767794	1.13438	4	4	4
P84243;P68431;Q16695	Histone H3.3;Histone H3.1;Histone H3.1t	H3F3A;HIST1H3A;HIST3H3	-5.2067	1.73879	-0.702809	2.05464	0.371505	1.88902	0.676163	-3.67875	0.964994	0.916828	-1.34096	2.81955	0.112132	2.11335	2.27045	0.738713	0.640093	1.36457	0.0440903	0.573529	0.310201	0.877679	2.03743	1.77981	6	6	2
P98160	Basement membrane-specific heparan sulfate proteoglycan core protein;Endorepellin;LG3 peptide	HSPG2	-2.39554	-4.86061	-5.10594	-2.65527	-2.27947	-1.8579	-2.99601	-4.11154	-2.87978	-1.29676	-2.52653	-1.67605	-2.3401	0.36025	-3.14175	-1.08482	-2.67307	3.29423	-0.55052	-3.74293	-2.1444	-3.28038	-0.357346	2.66415	88	88	88
P99999	Cytochrome c	CYCS	4.43441	3.17087	4.08653	4.16916	4.39188	3.61413	3.76095	3.66134	4.20758	3.51945	2.64126	3.91781	4.19496	2.0632	3.95007	2.9804	3.81027	3.23871	3.58767	3.41963	3.96006	3.16704	4.3635	2.12191	12	12	10
Q00013-2;Q00013;Q00013-3	55 kDa erythrocyte membrane protein	MPP1	-2.73569	-2.45259	-4.57806	-3.04599	-2.26379	-1.66742	-3.83134	-2.03571	-3.4934	-3.45458	-2.17721	-1.46148	-4.97087	-2.40453	-1.66058	-1.7824	-2.88298	-4.44575	-2.78441	-3.11517	-3.28414	-4.87681	-2.66521	-2.87578	4	4	4
Q00059;Q00059-2	Transcription factor A, mitochondrial	TFAM	-0.253743	-1.64565	0.133505	0.00842148	-1.74644	-3.36117	-2.86704	-2.21167	-0.937308	-1.70953	0.385394	-0.852019	-1.18636	-2.48597	-3.61026	-2.42878	-0.0930792	-0.642007	-1.54522	-2.65938	-1.05375	-2.25897	-0.820835	-2.23353	5	5	5
Q00169	Phosphatidylinositol transfer protein alpha isoform	PITPNA	1.30701	1.1445	1.63226	0.981355	0.924173	0.881558	-0.381749	0.742355	0.624238	1.18072	1.08593	1.30344	1.10733	1.30383	1.21678	1.00695	1.04846	1.30347	1.36831	0.946026	1.37095	1.2761	1.56029	0.749775	9	9	7
Q00325-2;Q00325	Phosphate carrier protein, mitochondrial	SLC25A3	3.05761	1.80991	3.02054	1.47432	2.55579	3.18017	3.7438	2.01549	2.26722	2.71963	1.36774	2.76014	3.12442	2.73091	2.40711	2.42111	3.48092	-1.22142	3.33802	3.89718	1.73403	1.76415	3.37236	2.23126	14	14	14
Q00341;Q00341-2	Vigilin	HDLBP	-0.654975	-2.12295	-0.621409	-1.2264	-2.58325	-3.23078	-1.67751	-1.53293	-3.14245	0.48219	-1.89516	-1.83989	-1.77621	-2.96831	-3.9139	-2.59565	-0.770929	-0.310446	-0.932088	-2.53488	-1.03606	0.773946	-3.14041	-1.77338	11	11	11
Q00535;Q00535-2	Cyclin-dependent-like kinase 5	CDK5	1.73891	1.55883	1.88942	2.10508	2.3829	1.96564	2.22607	1.8738	2.12105	1.68077	1.81936	1.82359	2.05782	1.1262	1.76984	1.7824	1.72532	1.79131	1.89766	2.28459	1.88668	1.95663	1.42299	0.932848	15	15	14
Q00577	Transcriptional activator protein Pur-alpha	PURA	2.53822	2.393	2.57863	2.65539	2.47892	2.09556	2.45832	2.38571	2.59724	2.44843	2.18424	2.42962	2.47159	2.21086	2.35301	2.64456	2.44196	2.33615	2.66092	2.48864	2.75177	2.49334	2.3894	2.16445	14	14	12
Q00610;Q00610-2	Clathrin heavy chain 1	CLTC	6.756	6.92333	6.88528	6.37938	7.20527	7.11492	7.11458	6.86063	6.69256	6.95627	6.24698	6.98249	7.29513	6.54505	6.75989	6.80111	7.49587	5.80292	7.88445	7.50397	7.5033	7.16828	6.6955	6.47123	126	126	104
Q00688	Peptidyl-prolyl cis-trans isomerase FKBP3	FKBP3	-0.60713	-0.692871	-0.0257466	0.377682	-0.528572	-6.11238	-0.67994	-0.652083	0.226058	-0.332882	-0.156874	-1.1171	-0.471905	-0.924264	-0.608501	-0.327293	0.191895	0.798499	-0.175044	-0.0402869	-0.06305	-0.990712	-0.660702	-1.03703	11	11	11
Q00765-2;Q00765	Receptor expression-enhancing protein 5	REEP5	-0.95196	-0.457682	-1.96249	-1.11161	-2.15425	-1.47571	-0.548323	-1.02823	-0.817079	-2.01107	-0.291224	-0.402852	-2.8984	-0.382031	-3.27616	-1.23711	-1.35243	-1.02015	-1.22121	-0.753322	-1.60765	0.710662	-1.44029	0.105731	2	2	2
Q00796	Sorbitol dehydrogenase	SORD	0.36717	1.45952	1.51734	0.819348	0.214029	0.852491	1.53088	1.55009	1.35689	1.2173	2.85479	1.63777	1.69918	1.37206	1.69107	2.26087	0.18654	1.24946	0.2774	0.279135	-0.261039	0.119084	2.77686	2.69216	14	14	14
Q00839-2;Q00839	Heterogeneous nuclear ribonucleoprotein U	HNRNPU	1.15887	1.90687	2.08874	1.92597	1.78023	2.44377	1.24538	2.73676	1.93252	2.00981	1.8333	2.73023	2.46776	2.64559	2.05405	1.44235	2.24217	1.77543	1.65472	1.96332	1.12923	2.35728	1.47652	1.44987	17	17	17
Q00975-2;Q00975	Voltage-dependent N-type calcium channel subunit alpha-1B	CACNA1B	-3.1801	-2.47436	-3.62389	-3.56872	-2.80068	-4.00272	-3.11194	-1.50546	-3.58886	-3.66561	-3.25285	-4.3854	-3.3355	-2.37218	-2.92535	-2.88063	-3.93733	-4.04377	-3.22335	-3.99884	-5.05371	-3.58896	-5.17714	-2.72924	4	4	4
Q01064-2;Q01064	Calcium/calmodulin-dependent 3,5-cyclic nucleotide phosphodiesterase 1B	PDE1B	-0.924956	-5.34709	-1.3212	-2.07697	-1.18102	-2.45909	-0.917446	-2.34763	-0.770053	-2.18896	-1.44219	-1.95699	-1.33125	-1.26779	-1.76891	-1.35791	-1.31777	-1.97754	-1.42758	-1.068	-1.79554	-1.3067	-2.11444	-2.1025	8	7	7
Q01082;Q01082-2;Q01082-3	Spectrin beta chain, non-erythrocytic 1	SPTBN1	7.14894	7.4225	7.18054	7.15154	7.5013	7.33415	7.21711	7.49945	7.17216	7.25224	6.79467	7.83406	7.5565	7.06387	7.31382	7.09034	7.37514	6.44341	7.73354	7.7503	7.60609	7.63111	7.18156	6.8019	173	173	154
Q01105-3;Q01105-4;Q01105-2;Q01105;P0DME0	Protein SET;Protein SETSIP	SET;SETSIP	-0.984834	0.0454576	0.243782	-0.432608	-0.771802	0.313007	0.846606	0.523954	-0.155849	-3.74265	0.10764	-0.179273	0.137986	0.608303	0.365137	-0.0554285	-0.380052	0.0427023	0.157722	-0.260186	-0.588501	-0.806346	-0.547904	-0.66408	3	3	3
Q01130-2;Q01130	Serine/arginine-rich splicing factor 2	SRSF2	-1.91255	-3.90323	-0.116175	1.04871	-0.683882	-0.491457	-0.832066	-1.72552	-2.01782	-1.93647	-3.64461	-0.745391	0.395743	-0.0850859	-1.31957	-0.5851	-1.08851	-0.672147	-0.281657	-2.26397	-0.263206	-0.0801204	-0.498594	-1.1187	4	4	4
Q01433-2;Q01433;Q01433-3;Q01433-5;Q01433-4	AMP deaminase 2	AMPD2	-1.42769	-1.88619	0.405545	-2.03681	-0.857687	-1.57023	-1.61329	-4.38431	-1.61531	-1.1862	-1.3051	-0.9725	-1.04686	-3.18224	-3.95854	-2.09473	-1.0015	-1.89937	-1.54918	0.349866	-1.2932	-1.82354	0.195552	-2.3099	7	7	7
Q01469	Fatty acid-binding protein, epidermal	FABP5	2.04734	3.80571	2.26399	2.88572	1.23396	3.15107	2.51335	3.69408	2.05128	2.35779	3.38587	3.19554	2.87124	3.65991	3.2799	3.54946	0.997704	1.85217	1.00709	1.53879	1.82392	1.92193	2.89278	3.53704	13	13	13
Q01484;Q01484-5;Q01484-2	Ankyrin-2	ANK2	5.4774	5.05502	5.31877	5.38903	5.62376	4.64915	5.02596	5.1236	5.2057	5.46584	5.08849	5.42459	5.19604	3.58815	5.06088	4.39327	5.43472	4.95949	5.75363	5.46692	5.58903	5.54395	5.078	3.81939	118	118	106
Q01518;Q01518-2	Adenylyl cyclase-associated protein 1	CAP1	3.35826	3.64819	3.13973	3.61931	3.48189	3.40709	3.23006	3.72165	3.31471	2.87814	3.30994	3.39868	3.15278	3.34407	3.36671	3.39653	3.45734	3.36092	3.29024	3.52851	3.6425	3.60012	2.79932	3.71717	31	31	30
Q01813;Q01813-2	ATP-dependent 6-phosphofructokinase, platelet type	PFKP	4.63639	5.19299	4.5738	5.09047	5.26432	4.58268	5.00725	4.96898	4.61236	4.91502	4.38603	5.27686	4.50485	4.05099	4.7218	4.67151	4.85638	4.25448	4.98335	5.22433	5.04741	4.95765	4.63706	4.14944	47	47	43
Q01814-6;Q01814-8;Q01814-5;Q01814;Q01814-4;Q01814-7;Q01814-3;Q01814-2	Plasma membrane calcium-transporting ATPase 2	ATP2B2	0.985392	1.22428	-0.0582034	1.21335	0.42691	0.565594	-1.17074	0.427337	-0.164301	-0.578241	0.427577	0.990539	-0.85735	-3.40508	0.686639	0.128576	2.0008	1.0623	0.873955	0.570186	1.56609	1.07655	0.0166679	-0.369208	32	23	22
Q01968;Q01968-2	Inositol polyphosphate 5-phosphatase OCRL-1	OCRL	-1.77331	-2.11844	-0.909117	-2.39323	-0.188775	-3.77288	-2.4923	-3.56561	-1.34527	-2.12036	-2.57206	-2.57235	-2.11357	-2.00839	-3.12058	-2.73552	-4.7919	-2.6084	-1.78928	-1.42494	-2.29159	-3.02921	-4.18487	-3.46996	10	10	10
Q01995	Transgelin	TAGLN	-0.0719685	-1.06128	-0.727631	-0.624923	-0.706241	0.094908	-3.2832	-0.28124	-0.569351	1.46261	1.81491	0.507923	-0.681116	0.887699	1.33861	-2.95259	-1.55563	6.19819	1.36586	-2.91488	2.30033	1.5585	3.53596	3.66355	29	29	29
Q02153-2;Q02153;Q02153-3	Guanylate cyclase soluble subunit beta-1	GUCY1B3	-2.67555	-1.67033	-2.99839	-1.89093	-2.1846	-1.81105	-0.863839	-2.35806	-1.8752	-1.68764	-3.18839	-1.36735	-0.82092	-2.36598	-0.327434	-1.99614	-0.918966	-4.20218	-1.3864	-1.04401	-1.68914	-0.960225	-0.704043	-2.14522	12	12	12
Q02156	Protein kinase C epsilon type	PRKCE	0.317689	-0.128112	-0.705939	-3.08671	0.316647	-1.91867	0.46128	-1.15326	-2.58402	0.661116	-1.45226	-0.926602	-0.189794	-3.74548	-1.21723	-1.85365	0.353043	-4.09323	0.628435	-0.185416	0.532186	-0.368074	-0.6715	-2.93937	16	16	16
Q02218;Q02218-2	2-oxoglutarate dehydrogenase, mitochondrial	OGDH	2.49598	1.44726	2.92143	2.66596	2.40818	2.02072	1.79987	1.47767	2.19958	1.592	1.6969	2.40955	2.24825	1.10748	2.22221	1.41073	2.85781	1.53902	2.6472	1.9743	2.43552	1.65337	2.56299	1.47972	37	37	28
Q02246	Contactin-2	CNTN2	-1.11061	-0.918573	-4.26404	-0.676733	-2.25426	0.705036	-4.07605	0.268645	-3.94215	-3.96508	-1.49338	0.0211588	-3.69021	0.668664	-0.831	-2.41152	-1.5955	-4.59722	-3.66875	-3.95788	-1.90333	-2.32544	-1.42587	-1.39526	13	13	13
Q02252;Q02252-2	Methylmalonate-semialdehyde dehydrogenase [acylating], mitochondrial	ALDH6A1	4.33926	4.49619	4.9454	4.15495	4.47089	4.35408	4.15453	4.32537	4.87503	4.66359	4.58947	4.47914	5.17952	4.83862	4.55164	4.79895	4.49803	4.17694	4.50308	4.59051	4.68074	4.69929	4.73927	4.37741	34	34	34
Q02338	D-beta-hydroxybutyrate dehydrogenase, mitochondrial	BDH1	1.95917	1.3186	2.37953	1.69884	1.42685	1.81727	2.09934	0.989903	1.74499	1.93225	1.58088	0.702213	1.85463	0.677533	0.328815	1.35428	2.36262	1.89372	3.04472	2.50621	1.86642	1.77702	1.35483	1.01158	17	17	17
Q02750;Q02750-2	Dual specificity mitogen-activated protein kinase kinase 1	MAP2K1	1.7749	1.63993	1.71335	2.22544	2.15204	1.41914	1.83919	1.60437	1.63629	1.94112	0.950863	2.05848	1.84218	1.86523	1.37264	1.98338	1.75646	1.62301	2.24817	2.17258	2.26843	1.86569	0.795009	0.994865	26	26	15
Q02790	Peptidyl-prolyl cis-trans isomerase FKBP4;Peptidyl-prolyl cis-trans isomerase FKBP4, N-terminally processed	FKBP4	1.06034	0.833007	1.06935	1.72297	0.449081	1.53094	1.61166	1.31671	0.324615	-0.201153	0.489751	0.853921	1.23648	2.13278	0.669914	0.17194	1.70644	1.32407	1.67205	1.09155	1.63066	0.952986	2.16364	1.64141	18	18	18
Q02818	Nucleobindin-1	NUCB1	-3.60908	-3.26882	-2.78795	-3.05656	-3.06778	-2.90021	-2.88469	-4.44225	-3.55214	-2.04678	-2.50466	-3.24216	-0.783345	-1.66927	-1.39356	-3.0706	-1.56712	-1.44982	-1.57571	-3.49175	-3.57993	-3.55082	-2.74239	-2.01614	5	5	5
Q02878	60S ribosomal protein L6	RPL6	-1.13285	-3.61356	-0.685682	-1.92982	-2.70356	-5.85129	-4.39461	-2.21864	-0.978121	-1.69312	-2.88388	-3.44241	-0.874255	-2.09422	-2.73227	-3.24693	-2.47169	-4.07108	-2.98436	-4.14565	-3.2078	-4.79698	-1.41116	-1.4457	5	5	5
Q02952-3;Q02952-2;Q02952	A-kinase anchor protein 12	AKAP12	1.45664	1.82309	1.67399	1.56261	1.7748	2.64462	2.21429	2.45692	2.25915	1.96891	1.40251	2.62619	1.13634	2.55447	1.82575	1.32341	1.37042	3.00441	1.6193	1.78689	2.1066	3.35391	2.86002	2.30738	36	36	36
Q02978;Q02978-2	Mitochondrial 2-oxoglutarate/malate carrier protein	SLC25A11	2.76634	2.82086	2.98161	2.03682	2.3883	2.15329	2.87755	2.9051	3.28929	2.63139	3.01593	3.11998	2.80768	0.452974	2.89836	2.27715	3.2056	1.70122	3.08811	3.30819	2.21645	2.39719	3.43548	1.70877	17	17	17
Q03001;Q03001-14;Q03001-8	Dystonin	DST	-2.89868	-1.49499	1.46863	-4.79116	-2.18676	-3.17011	-1.16697	-0.042902	-2.4847	-0.43905	-0.397967	-0.289412	-2.64506	-3.19036	-0.137702	-1.78688	-1.48297	-0.526544	-3.70023	-1.32255	-2.36594	-3.90973	0.749179	-2.20861	43	40	32
Q03252	Lamin-B2	LMNB2	2.10388	1.52392	2.27031	2.17856	2.2241	2.2121	2.33058	2.74519	2.04493	1.83319	2.75541	2.55261	2.2167	3.23254	2.71905	1.92258	1.77452	1.84517	1.8708	1.88832	1.68867	1.91345	1.93423	2.77075	26	26	23
Q04323;Q04323-2	UBX domain-containing protein 1	UBXN1	-2.88092	-2.24954	-1.84163	-3.19129	-0.763574	-0.988311	-1.73794	-0.919705	-2.37696	-4.12978	-0.482053	-0.675577	-5.25044	0.759713	-0.900491	-3.76312	-3.77739	-1.13535	-1.32137	-1.0661	-2.78236	-4.01277	-0.65042	-2.17214	4	4	4
Q04637-6;Q04637-7;Q04637-5;Q04637-4;Q04637-3;Q04637;Q04637-8;Q04637-9	Eukaryotic translation initiation factor 4 gamma 1	EIF4G1	-4.9411	-1.68346	-2.00225	-1.60251	-2.69947	-2.85228	-2.01725	-2.90908	-3.33263	-3.16124	-2.7072	-1.36671	-3.06777	-2.05979	-4.16595	-3.56321	-1.75364	-3.78223	-2.33035	-2.78389	-2.76469	-2.61772	-2.44164	-1.99861	12	12	9
Q04760;Q04760-2	Lactoylglutathione lyase	GLO1	3.57053	2.46031	3.68366	3.52541	3.50841	3.22947	3.23766	3.58527	3.17263	3.54271	3.5135	2.61325	3.86684	3.93248	3.13521	3.08069	2.93694	3.43042	3.3346	3.3169	3.59935	3.67486	3.02308	3.98805	14	14	14
Q04837	Single-stranded DNA-binding protein, mitochondrial	SSBP1	1.92331	1.53316	2.17818	2.02483	2.31199	2.03113	2.0943	1.45969	2.0476	2.15432	2.23753	1.5996	2.2959	1.81741	2.2502	1.61576	2.04523	1.60199	1.84494	2.32081	2.39427	1.54508	1.19166	1.55179	10	10	10
Q04917	14-3-3 protein eta	YWHAH	4.74435	4.74302	4.43343	4.72107	4.81618	4.89317	5.08373	4.52636	4.65792	5.61978	4.37681	4.27267	4.84087	4.30707	4.56959	4.30436	5.02192	4.81763	4.95131	5.34115	5.33557	5.19028	4.09196	4.4831	22	18	18
Q05193;Q05193-3	Dynamin-1	DNM1	1.8384	1.52249	1.51688	1.76449	1.94001	0.490021	1.83107	0.427605	1.90554	1.84375	1.48418	1.1274	1.71708	-0.194625	0.7335	1.63276	1.70557	1.59938	0.934948	1.96332	1.92147	1.45183	1.01194	0.740035	73	3	3
Q05193-2;Q05193-5	Dynamin-1	DNM1	2.54807	2.47047	2.11967	2.85849	3.19897	2.11149	2.75299	2.4847	2.20914	1.97162	1.84161	2.51638	2.65696	1.88381	2.43332	2.83158	3.14709	2.69313	2.98737	2.91087	3.0073	3.01175	1.9566	2.26641	74	74	4
Q05329	Glutamate decarboxylase 2	GAD2	0.0672908	-1.73851	1.05593	-1.87764	0.553536	-0.895063	-0.137705	-2.10717	0.284647	0.32565	-0.269374	-1.34897	0.945746	-2.76857	-0.361321	-0.0155213	-0.479616	-0.520876	0.31887	0.212421	-0.0184503	-0.0405279	1.68711	-0.169279	9	9	9
Q05397-7;Q05397;Q05397-5;Q05397-2	Focal adhesion kinase 1	PTK2	-2.11184	-3.36172	-3.94546	-2.9772	-1.67675	-2.91136	-2.43462	-4.61649	-3.27299	-4.58379	-3.18475	-2.84873	-2.61669	-3.47207	-3.03913	-2.44366	-2.63279	-4.36313	-2.3989	-1.75352	-1.29131	-2.0286	-3.69254	-2.26702	10	9	9
Q05639	Elongation factor 1-alpha 2	EEF1A2	3.86374	3.3862	4.31079	4.01459	3.84247	2.87562	3.45553	3.80584	3.99899	3.79513	3.75953	3.56041	3.22939	0.889909	3.56609	3.42251	3.97247	3.49867	4.01797	4.35247	3.80823	3.2516	3.68871	1.90407	21	12	12
Q05682;Q05682-5;Q05682-4;Q05682-3;Q05682-6;Q05682-2	Caldesmon	CALD1	-5.05817	-3.2088	-5.18044	-2.50543	-2.33885	-4.37444	-3.03007	-0.962901	-2.93033	-3.12898	-2.41937	-2.5972	-1.88615	-1.80538	-2.94736	-1.15221	-4.99929	1.80781	-3.092	-3.20932	-2.88657	-2.25057	-1.48009	-0.702614	18	18	18
Q06124-1;Q06124;Q06124-3	Tyrosine-protein phosphatase non-receptor type 11	PTPN11	-0.234752	0.525601	0.248449	0.274326	0.517591	0.64232	-0.283293	0.713855	0.115238	0.694903	-1.57364	0.728775	0.514769	0.732236	0.26869	1.07786	0.680585	0.0262982	-0.186248	-0.500766	-0.15423	-0.0086241	0.321655	-0.469737	16	16	16
Q06203	Amidophosphoribosyltransferase	PPAT	-2.53369	-2.64269	-5.53407	-4.77283	-2.2915	-4.31234	-4.83487	-2.04086	-4.59816	-2.82136	-2.45662	-2.07388	-3.5104	-1.93114	-2.65599	-3.01944	-3.56822	-2.6749	-1.62085	-3.72837	-2.93755	-4.01977	-3.56537	-1.83042	9	9	9
Q06323;Q06323-3;Q06323-2	Proteasome activator complex subunit 1	PSME1	0.135183	-0.0708044	0.380233	-0.0599261	0.0509064	0.284591	0.123944	0.674141	-0.95599	0.152895	0.418801	0.111023	0.694695	0.975753	0.928345	-0.275453	0.169695	0.377757	0.219028	-0.371089	0.593789	-0.360311	-0.0129812	0.960069	10	10	10
Q06830	Peroxiredoxin-1	PRDX1	5.43967	5.69843	5.69515	5.33944	5.03085	5.73061	5.0119	5.91909	5.36021	5.47054	6.23631	5.99807	6.07878	6.34407	5.71113	5.38301	5.22464	5.14472	5.13337	5.32505	5.31661	5.33303	6.1574	5.88325	23	23	20
Q07021	Complement component 1 Q subcomponent-binding protein, mitochondrial	C1QBP	-0.059378	-0.579567	0.516382	-0.0453972	0.73397	-0.395601	0.292477	-0.478986	0.438042	-0.772292	1.05406	-0.318957	0.58119	-0.613949	0.445522	0.176658	0.300308	-0.0956459	0.133849	0.0081759	0.0115451	0.112654	-0.0497159	-0.432798	6	6	6
Q07157;Q07157-2	Tight junction protein ZO-1	TJP1	-4.02491	-1.2263	-1.28362	-3.22395	-4.54237	-3.36756	-3.44837	0.123877	-1.43533	-3.45995	-1.19381	-1.27317	-3.54671	0.761968	-1.13574	-3.23101	-2.39949	-0.671734	-2.34492	-2.68803	-1.70496	-1.71694	-0.583398	-0.810981	10	10	10
Q07866-8;Q07866-2;Q07866-3;Q07866;Q07866-7;Q07866-5;Q07866-10;Q07866-6;Q07866-4;Q07866-9	Kinesin light chain 1	KLC1	0.680495	-0.346675	0.11615	-0.198454	-0.586837	0.100776	-2.54905	0.200109	-1.41679	-0.454201	-0.449117	-0.458195	-0.728151	0.699924	-1.48487	-0.412118	-1.90844	0.527466	-0.318091	0.047471	0.125222	0.398308	-0.336664	0.520352	18	18	15
Q07954	Prolow-density lipoprotein receptor-related protein 1;Low-density lipoprotein receptor-related protein 1 85 kDa subunit;Low-density lipoprotein receptor-related protein 1 515 kDa subunit;Low-density lipoprotein receptor-related protein 1 intracellular domain	LRP1	0.54146	0.281965	1.13288	-0.674825	0.921186	0.343181	0.0932971	0.0174655	-0.667399	1.05298	0.623455	0.051615	1.04842	0.434224	0.572807	0.902027	0.382825	0.205447	1.13183	0.981763	0.688417	0.872724	-1.78356	0.580946	35	35	35
Q07955-3;Q07955;Q07955-2	Serine/arginine-rich splicing factor 1	SRSF1	-3.65258	-1.14586	-1.16194	-1.15336	-2.39991	-1.01075	-1.47447	-0.97981	-2.04426	-1.99926	-2.25645	-1.14129	-1.00707	-0.236717	-3.28971	-1.23772	-3.47217	-1.20864	-1.31263	-3.41479	-1.64983	-1.05636	-2.49963	-0.436123	10	10	10
Q07960	Rho GTPase-activating protein 1	ARHGAP1	2.7773	2.63872	2.32422	2.88414	3.02401	2.5102	2.15988	2.47911	2.61851	2.95634	2.35085	2.2604	2.76434	1.52055	2.73839	2.4509	2.46007	2.37341	2.71954	2.63796	3.02478	2.74845	2.65173	2.14806	19	19	19
Q08174-2;Q08174	Protocadherin-1	PCDH1	-0.405985	-0.195074	-0.54396	-0.679006	-0.544339	-2.00811	0.354276	-0.942348	0.225926	-1.67618	-1.86382	-0.150918	-2.03445	-2.83647	-0.185782	-0.272192	1.49089	-0.142342	-0.107113	0.593257	0.381977	-0.166419	-3.43803	-0.509423	14	14	14
Q08209;Q08209-5;Q08209-4	Serine/threonine-protein phosphatase 2B catalytic subunit alpha isoform	PPP3CA	1.1731	1.67796	0.597945	1.26548	0.331217	1.37218	0.917146	0.890385	1.39502	1.50621	0.751386	1.13306	0.930617	1.1493	0.797633	0.672243	1.06606	0.852225	2.02184	1.25771	1.77689	1.57988	0.248158	1.43692	28	28	3
Q08211	ATP-dependent RNA helicase A	DHX9	-1.36089	0.011054	1.05467	-1.63512	0.505747	-1.17403	0.779187	0.86966	-0.570552	-0.681279	0.056648	-0.488813	0.335521	-0.205782	-1.01116	-0.352613	-0.0984342	-3.26008	0.337349	-0.047115	-0.137913	0.703281	0.300011	0.56719	19	19	19
Q08257;Q08257-3	Quinone oxidoreductase	CRYZ	1.56119	1.55809	1.44662	1.6775	1.68316	-0.58864	2.46956	0.568835	2.41889	2.33689	2.2424	1.46252	2.80933	1.44663	2.11595	1.89779	0.707461	1.66276	2.62392	1.60771	1.3529	1.03376	1.14317	2.29128	12	12	12
Q08380	Galectin-3-binding protein	LGALS3BP	-2.35592	0.0617583	-1.13946	-2.96896	-1.72643	1.15399	0.189845	1.83921	-0.813433	-2.7008	-0.689511	1.06553	-0.496357	2.29165	0.541597	0.729699	-1.91683	0.211413	-0.868953	-0.974482	-4.14025	0.199489	1.01228	1.68094	9	9	9
Q08623;Q08623-3;Q08623-4	Pseudouridine-5-phosphatase	HDHD1	-1.89644	-2.11826	-0.726024	-0.311303	-2.79471	-0.195265	-0.639682	-1.60314	-1.02811	-1.29449	-2.2423	-1.74915	-2.27159	-0.0308192	-2.25665	-2.94866	-0.557091	-1.92131	-0.646778	-3.41389	-2.23432	-2.75206	-0.998815	-1.00787	5	5	5
Q08722;Q08722-2;Q08722-3;Q08722-4	Leukocyte surface antigen CD47	CD47	2.33794	2.08316	1.45492	2.89707	2.66181	2.2835	1.51367	1.95871	2.1211	2.81612	1.82059	2.10893	0.88978	0.958935	1.719	1.40566	3.0187	2.42702	1.63646	1.33166	3.41005	2.27694	1.2881	1.72728	9	9	9
Q08752	Peptidyl-prolyl cis-trans isomerase D	PPID	-1.58842	-3.07876	-1.7952	-1.41577	-2.93279	-1.26191	-1.55599	-2.90786	-2.84121	-2.01159	-2.07221	-3.78671	-1.93113	-1.87753	-0.529978	-0.0583242	-2.69132	-1.66624	-3.74058	-2.56527	-2.59604	-1.43902	-3.07674	-2.11376	8	8	8
Q08AD1-2;Q08AD1-3;Q08AD1	Calmodulin-regulated spectrin-associated protein 2	CAMSAP2	-2.16496	-2.77496	-3.15291	-2.59973	-4.21869	-3.22671	-2.80269	-3.16951	-1.87693	-4.12709	-2.59142	-2.27785	-4.20063	-2.04733	-4.70908	-3.53734	-2.37805	-4.00724	-2.64094	-5.30006	-3.85514	-4.08681	-2.97519	-3.04349	4	4	4
Q08AM6	Protein VAC14 homolog	VAC14	-4.22724	-2.97543	-1.91824	-2.78009	-2.86253	-2.41116	-3.56023	-4.09316	-3.31674	-1.68463	-1.99426	-3.93852	-0.80594	-2.58062	-2.47513	-1.08732	-1.99955	-2.78288	-1.04846	-3.66609	-0.882663	-2.28079	-4.05651	-2.31225	7	7	7
Q09028-3;Q09028;Q09028-2;Q09028-4	Histone-binding protein RBBP4	RBBP4	-1.93327	-1.30839	-3.38003	-2.01029	-2.62207	-1.44495	-1.86756	-1.32135	-3.00114	-3.64837	-2.55597	-3.48019	-2.33089	0.202481	-2.33579	-1.66131	-2.69053	-2.75549	-3.68991	-1.91406	-3.54227	-2.37501	-2.3901	-1.49312	7	7	4
Q09666	Neuroblast differentiation-associated protein AHNAK	AHNAK	3.66254	4.35355	4.65832	3.6146	3.14669	4.51074	3.30847	5.33624	5.15539	4.41793	4.87861	4.78484	4.98549	4.65529	4.13029	4.30015	2.80779	4.48675	3.7685	3.23348	3.24307	4.08772	3.17371	6.16074	171	171	171
Q0VDG4-2;Q0VDG4	Secernin-3	SCRN3	-3.99986	-4.25585	-3.5591	-2.57106	-3.18231	-4.37548	-3.2952	-2.39362	-3.02418	-3.30611	-2.472	-3.57545	-3.43438	-3.04918	-3.71128	-2.87832	-3.04559	-2.79651	-2.74446	-3.27684	-5.64245	-2.97083	-1.40423	-2.11654	3	3	3
Q10713;Q10713-2	Mitochondrial-processing peptidase subunit alpha	PMPCA	-3.70975	-2.46594	-3.29724	-4.29277	-3.80134	-2.3383	-2.29359	-2.62304	-1.73012	-5.11091	-1.82896	-3.28703	-3.27258	-2.83892	-2.10277	-3.69164	-1.39082	-3.39724	-2.45105	-2.54217	-0.934897	-3.01998	-2.7107	-1.92891	7	7	7
Q12756;Q12756-3;Q12756-2	Kinesin-like protein KIF1A	KIF1A	0.684942	-1.04261	0.0691842	-0.145348	-0.0934098	-0.507902	0.734538	-0.734241	-0.228079	0.272291	0.583843	-0.149005	-0.0209759	-0.125452	0.328319	-0.0236999	0.495325	-0.0608693	0.201362	0.636219	0.155246	0.489091	0.771618	-0.362867	25	25	21
Q12765;Q12765-2;Q12765-3	Secernin-1	SCRN1	3.49714	3.43922	3.52364	3.30867	3.84578	3.82527	3.26392	3.46935	3.43255	3.62035	3.67978	3.666	3.74274	3.83143	3.48778	3.67815	3.54103	3.33524	3.13535	3.50474	3.87507	3.47047	3.37429	3.94448	18	18	18
Q12792;Q12792-4;Q12792-3	Twinfilin-1	TWF1	-4.11286	-2.07375	-2.31085	-1.61128	-4.22998	-5.11726	-3.81553	-3.6279	-1.84549	-3.4063	-1.36336	-1.46444	-2.3457	-0.639888	-1.19526	-1.04414	-3.42957	-3.51855	-2.77803	-2.21446	-2.93183	-4.74242	-1.7017	-0.172087	7	6	6
Q12849-5;Q12849	G-rich sequence factor 1	GRSF1	-1.72838	-1.61314	-1.65701	-1.71614	-3.4677	-2.71649	-1.39149	-1.33281	-1.49186	-1.96486	-1.06423	-1.90937	-3.33568	-1.12099	-1.12817	-1.04373	-1.45807	-1.74029	-2.0783	-1.95723	-2.05959	-2.01623	-1.12983	-1.09404	2	2	2
Q12860;Q12860-2	Contactin-1	CNTN1	5.70397	5.78188	5.32025	5.73468	5.65053	5.83952	5.0126	6.25264	5.54942	5.59652	4.97759	6.07918	5.23766	5.18475	5.67036	5.04387	5.69598	5.32021	4.83696	5.17926	5.75172	5.7095	5.13226	5.19097	48	48	48
Q12904;Q12904-2	Aminoacyl tRNA synthase complex-interacting multifunctional protein 1;Endothelial monocyte-activating polypeptide 2	AIMP1	-2.64947	-0.30978	0.318269	-0.761768	-0.208832	-0.998855	-1.3951	-2.1771	-0.189055	-1.15802	-0.185706	-2.01709	-2.02686	-0.987846	-0.931154	-1.62081	-1.75337	-1.12759	-1.01422	-0.463755	-1.13788	-1.21512	-1.34527	-3.32444	9	9	9
Q12905	Interleukin enhancer-binding factor 2	ILF2	0.462027	1.41254	1.68123	0.299494	1.48779	1.59434	1.78649	1.62118	1.19808	0.392642	1.28216	1.46403	2.22632	2.45252	2.144	1.54283	0.995359	-0.708373	1.03206	1.30752	1.11993	1.41924	0.960727	2.21259	14	14	14
Q12906-5;Q12906-4;Q12906-2;Q12906-6;Q12906-3;Q12906;Q12906-7	Interleukin enhancer-binding factor 3	ILF3	-0.330273	-1.26835	0.692786	0.417889	-0.423088	-0.769268	-1.01468	-0.532117	-0.332348	-0.220987	-0.0576938	-0.021992	-1.11844	-1.51818	0.266861	-0.625033	-1.04952	-0.0687085	0.0469632	-1.1989	0.196826	-0.456177	-0.874725	-1.39132	15	15	15
Q12931-2;Q12931	Heat shock protein 75 kDa, mitochondrial	TRAP1	1.92367	0.851211	2.10237	2.17598	2.12905	1.12115	2.44953	1.97439	1.56393	1.45373	1.88211	1.77901	2.54361	1.92551	2.22638	1.55105	2.76121	1.16199	1.7661	1.97972	2.11303	1.50775	1.99313	1.53663	24	24	24
Q12955;Q12955-5;Q12955-4;Q12955-7	Ankyrin-3	ANK3	1.62184	1.37771	1.21201	2.11774	1.51909	1.35075	1.27199	1.92475	1.11982	1.23411	-0.741658	1.99172	0.141702	-0.281332	0.94048	0.603987	2.03933	1.81754	1.5839	2.02531	1.31584	1.6282	1.27225	-1.01788	63	52	51
Q12979-4;Q12979-2;Q12979	Active breakpoint cluster region-related protein	ABR	0.926253	0.379485	0.576798	-1.1844	1.03122	0.432862	1.74076	0.0318416	0.796246	0.0107015	-0.319045	1.31736	0.442315	-0.516164	0.446876	0.772326	1.25123	-0.1805	0.891484	1.09387	1.00737	0.910736	-0.676689	0.445115	23	23	14
Q13011	Delta(3,5)-Delta(2,4)-dienoyl-CoA isomerase, mitochondrial	ECH1	2.29369	1.98075	2.75558	2.2744	1.87325	1.54951	2.58561	2.04795	2.5162	2.11689	1.60708	1.73336	2.77238	2.46545	2.34009	2.16892	2.48901	2.02534	1.53061	2.27981	1.38906	1.94328	3.24824	1.78113	15	15	15
Q13033-2;Q13033	Striatin-3	STRN3	-3.50245	-2.6259	-2.27527	-3.29493	-1.49005	-2.8608	-3.25589	-3.24214	-6.1854	-3.28276	-3.14177	-2.20179	-2.11899	-1.28691	-1.88914	-3.00471	-4.18155	-1.82001	-4.46061	-2.56515	-3.98038	-2.28898	-5.37597	-3.55496	4	3	3
Q13057;Q13057-2	Bifunctional coenzyme A synthase;Phosphopantetheine adenylyltransferase;Dephospho-CoA kinase	COASY	-1.39859	-1.94141	-0.286324	-0.00797056	-1.17044	-0.955454	-1.61104	-0.468216	-1.35441	-0.905378	-0.273993	-0.592734	-1.12184	-0.398497	-1.37029	-1.23845	-1.77841	-0.691613	-0.475422	-1.88995	-0.563929	-1.95172	-0.455745	-1.06908	7	7	7
Q13098-5;Q13098;Q13098-7;Q13098-6	COP9 signalosome complex subunit 1	GPS1	1.10776	0.465258	0.374022	1.31196	0.721577	0.854555	1.4944	1.28303	1.25497	0.671706	0.836926	0.626846	0.0531921	1.42876	0.472852	0.140003	1.46403	0.323018	1.2179	0.986879	0.148081	1.76601	1.6896	-0.499002	9	9	9
Q13126;Q13126-4;Q13126-3;Q13126-2;Q13126-7;Q13126-6;Q13126-5	S-methyl-5-thioadenosine phosphorylase	MTAP	-1.26025	-0.645654	-0.461689	-1.84743	-2.94101	-0.218604	-0.431481	-0.5335	-0.720208	-3.2746	0.504975	-0.593982	-0.790823	0.484706	-1.03755	-1.61633	-0.713845	-0.175755	-2.2891	-1.74213	-2.39714	-3.50725	0.104955	0.340425	9	9	9
Q13148;Q13148-4	TAR DNA-binding protein 43	TARDBP	-1.30122	-0.749629	-1.19254	-0.875802	-0.924324	-0.852462	-1.15376	-1.45364	-0.36004	-2.44172	-0.496926	-0.296076	-1.56242	0.244283	-0.623651	0.0440795	-1.02782	-0.362127	-0.779438	-1.56587	-0.250392	-0.732456	-1.01836	-0.581936	8	8	8
Q13153;Q13153-2	Serine/threonine-protein kinase PAK 1	PAK1	2.49149	2.61477	0.519941	3.06765	2.51687	2.765	2.67702	1.83845	0.660619	1.98469	0.680248	1.975	1.70698	2.10753	1.88444	2.6058	2.60998	2.55965	2.86491	2.80019	2.90716	2.61658	0.422666	2.29128	30	30	20
Q13155;Q13155-2	Aminoacyl tRNA synthase complex-interacting multifunctional protein 2	AIMP2	-3.24934	-3.15461	-2.11286	-3.03994	-2.78697	-4.16526	-3.13121	-5.06353	-1.62944	-1.72075	-1.64964	-3.01658	-2.84343	-2.31483	-2.49398	-1.07757	-3.777	-3.89641	-3.06799	-3.45619	-2.76296	-1.12777	-4.73775	-2.03547	5	5	5
Q13177	Serine/threonine-protein kinase PAK 2;PAK-2p27;PAK-2p34	PAK2	0.460634	-0.0467284	-1.54361	1.48958	-0.433987	0.305314	-0.229197	-0.227781	0.0531851	0.11613	-0.978725	-0.610577	0.681039	0.998504	-1.10133	0.421999	1.07449	-0.0204118	1.29261	1.70307	-0.683623	-0.946837	0.280637	-0.0296379	21	15	12
Q13200;Q13200-3;Q13200-2	26S proteasome non-ATPase regulatory subunit 2	PSMD2	1.16554	1.51212	1.57097	1.48013	1.41857	1.56652	1.21255	1.19428	1.82835	1.44839	1.58828	1.14839	1.16807	1.40137	0.638807	1.39547	1.11236	1.1141	1.69192	1.28435	1.54008	1.58114	1.31679	1.56212	26	26	26
Q13228;Q13228-4;Q13228-2;Q13228-3	Selenium-binding protein 1	SELENBP1	3.74592	3.82455	3.64794	3.6935	2.98501	3.58272	3.11868	3.91309	3.52553	3.99047	3.8299	4.06997	3.55001	3.76112	4.35556	3.48797	3.2846	4.1984	3.3428	4.11079	3.45493	3.92503	3.76658	4.08364	32	32	32
Q13232	Nucleoside diphosphate kinase 3	NME3	-1.0664	-4.64449	-2.36761	-1.91009	-3.08811	-2.87507	-4.17981	-1.76601	-3.1062	-1.46166	-1.02748	-2.2592	-4.01391	-0.978901	-2.84079	-2.89091	-3.67205	-4.13528	-1.79048	-3.20671	-1.27308	-3.70744	-1.84781	-2.0826	6	6	6
Q13263;Q13263-2	Transcription intermediary factor 1-beta	TRIM28	-1.41124	-1.9405	-0.572648	-1.50671	-1.6658	-0.481002	-1.01668	-0.632735	-1.09048	-1.19556	-1.70389	-1.48749	-0.964328	-0.283901	-2.02405	-1.49529	-1.67002	-0.865186	-0.999969	-1.6845	-0.956163	-0.886922	-3.20009	-0.424341	13	13	13
Q13303;Q13303-2;Q13303-4;Q13303-5;Q13303-3	Voltage-gated potassium channel subunit beta-2	KCNAB2	1.49561	0.47467	0.852089	1.59415	1.53351	1.12305	1.23838	0.286275	0.811444	1.15452	-0.0751925	0.968136	0.652465	-0.980548	1.12869	0.899235	1.44566	0.730754	1.64663	0.919768	1.6619	1.16274	0.862711	0.462779	17	17	15
Q13310-2;Q13310;Q13310-3	Polyadenylate-binding protein 4	PABPC4	-2.71441	-2.11975	-0.787681	-0.870206	-3.39316	-3.79833	-2.30636	-3.49524	-5.26193	-3.0471	-2.58989	-3.40518	-3.32098	-1.82435	-4.0845	-3.64359	-1.20866	-4.23888	-2.24615	-2.70618	-3.04687	-2.85994	-3.74535	-2.47554	13	6	5
Q13332-5;Q13332-4;Q13332-2;Q13332;Q13332-7;Q13332-6;Q13332-3	Receptor-type tyrosine-protein phosphatase S	PTPRS	-0.105906	1.16017	-0.161179	-1.69232	0.800177	-2.29484	-0.555819	-0.70178	-3.98176	-0.147583	-2.07908	-3.14139	-1.60312	-2.47129	-3.00176	-3.41088	-0.000623712	0.345674	-0.35969	0.507378	-1.65993	-2.10927	-1.53643	0.994736	24	24	17
Q13347	Eukaryotic translation initiation factor 3 subunit I	EIF3I	-1.35526	-3.48059	-0.823109	-1.47865	-0.417016	-1.5206	-2.53158	-0.820876	-3.11907	-0.527545	-2.52244	-0.676896	-2.42123	-0.240321	-1.22339	-4.41499	-1.04736	-0.789435	-0.963099	-2.29318	-1.73315	-2.39457	-2.26133	-0.711668	6	6	6
Q13362-2;Q13362-3;Q13362;Q13362-4;Q13362-5	Serine/threonine-protein phosphatase 2A 56 kDa regulatory subunit gamma isoform	PPP2R5C	-0.372262	-1.23473	-2.43461	-0.722976	0.138752	-1.80976	-1.00583	-1.57195	-0.41834	-0.482662	-2.04289	-1.55848	-0.301855	-3.07126	-2.49986	-1.64547	-0.770384	-1.53234	-0.505615	-0.408608	-0.0118511	-0.407091	-2.7604	-2.73762	9	5	4
Q13363-2;Q13363	C-terminal-binding protein 1	CTBP1	1.89895	1.37153	1.85275	2.25547	1.40091	1.82395	1.10023	-0.162312	1.34898	1.65223	0.774723	1.5393	1.13837	0.835187	0.817589	0.931267	2.12727	1.89966	2.24438	1.06079	2.04344	1.5847	0.583237	0.670428	16	16	14
Q13367;Q13367-4;Q13367-3	AP-3 complex subunit beta-2	AP3B2	1.73157	1.08333	1.06146	1.43504	2.11301	0.777149	2.0103	0.00285451	1.55813	1.55334	-0.114439	0.794334	2.14778	0.231547	0.552388	2.03515	1.25097	0.462945	2.52162	1.97776	2.38296	1.80059	0.950305	-0.26317	34	34	26
Q13404;Q13404-7;Q13404-2;Q13404-1;Q13404-6;Q13404-8	Ubiquitin-conjugating enzyme E2 variant 1	UBE2V1	0.142805	-0.349776	-0.125999	0.63898	-0.0661378	0.0797114	0.245128	-0.265833	-0.14457	0.0474821	0.823502	-0.0176369	-1.17289	0.360155	0.443014	0.355478	0.0756468	0.367899	-0.0146919	-0.652002	1.55564	0.282843	-0.418658	0.546592	11	5	5
Q13409-3;Q13409-2;Q13409-6;Q13409-7;Q13409;Q13409-5	Cytoplasmic dynein 1 intermediate chain 2	DYNC1I2	-3.61888	0.241089	-0.359221	-0.671213	-1.65959	1.26704	-0.522987	1.27556	-0.590872	0.0231956	1.27124	0.302089	-0.286161	2.11159	0.445046	0.521016	-0.84427	0.920335	-0.718264	0.125695	-1.79167	0.474669	0.0252811	1.45713	13	13	13
Q13418;Q13418-2;Q13418-3	Integrin-linked protein kinase	ILK	-1.20124	-1.54966	-1.07693	-1.59827	-1.78511	-2.92214	-2.98805	-2.64619	-0.0672644	-1.3016	-0.436132	-1.12838	-1.41482	-0.0468345	0.0597837	-1.64355	-1.95177	0.738836	-3.28673	-1.39637	-1.22955	-1.37775	0.125463	0.448153	13	13	13
Q13423	NAD(P) transhydrogenase, mitochondrial	NNT	2.72854	2.71926	3.09845	2.37217	3.12112	2.99451	3.3088	3.31775	3.06767	2.37011	2.84998	2.77164	3.42247	2.04718	3.34536	2.98021	3.7719	4.3228	3.6549	3.12206	2.10185	2.39	3.35507	1.49854	37	37	37
Q13424;Q13424-2	Alpha-1-syntrophin	SNTA1	0.360886	1.65487	1.38998	1.1782	0.196054	-0.00181003	0.53785	1.47581	1.0647	0.844732	1.30205	1.3867	0.488943	1.80319	1.60024	0.661558	0.454441	1.20032	0.0203394	1.09387	0.435788	1.242	1.66018	2.25842	15	13	13
Q13435	Splicing factor 3B subunit 2	SF3B2	-4.79817	-3.52271	-3.20213	-3.23747	-3.74775	-4.73974	-2.83397	-3.40603	-3.57225	-4.09095	-1.68367	-3.62214	-1.27923	-1.52763	-4.82313	-3.33768	-0.971148	-4.21318	-2.58038	-4.19514	-3.47596	-3.32866	-3.19773	-2.5357	5	5	5
Q13442	28 kDa heat- and acid-stable phosphoprotein	PDAP1	-2.83497	-3.77609	-3.18522	-2.94729	-4.5492	-5.09281	-3.68306	-3.36875	-3.81411	-3.9513	-2.5791	-2.8078	-3.34808	-2.85152	-3.59453	-4.7303	-1.77232	-2.25599	-3.24994	-3.12483	-2.48456	-3.1383	-3.13513	-3.06177	4	4	4
Q13449	Limbic system-associated membrane protein	LSAMP	2.2155	1.52535	2.02561	1.90631	1.40977	1.69415	0.443822	-0.0285328	1.92103	2.77442	0.826951	0.937306	0.797263	-2.18985	1.20225	0.221566	2.24722	1.81403	0.54771	1.32474	1.85722	1.19435	1.38384	0.486605	10	10	10
Q13491-4;Q13491;Q13491-3	Neuronal membrane glycoprotein M6-b	GPM6B	3.01152	3.74497	3.43827	3.24331	3.05158	3.59368	2.98402	4.18725	3.39229	3.27386	3.28082	3.9199	3.35408	4.03793	3.64958	3.74128	3.16102	2.38236	2.58573	2.91231	3.59233	2.76287	3.24004	3.49319	7	7	7
Q13492-3;Q13492-2;Q13492-5;Q13492;Q13492-4	Phosphatidylinositol-binding clathrin assembly protein	PICALM	-1.19709	-2.34628	-1.1164	-2.71639	-0.998949	-0.301242	-0.643139	-0.301219	-0.852073	-2.02614	-3.32346	-0.404737	-0.595233	-0.868924	-0.674419	0.195462	-0.782703	-5.15471	-0.680292	-2.29234	-1.27618	-0.671919	-1.32216	-0.892091	6	4	4
Q13501;Q13501-2	Sequestosome-1	SQSTM1	-4.21587	-3.49782	-3.09996	-3.71703	-2.66809	-2.36097	-3.44113	-3.61112	-1.96565	-1.46763	-1.78054	-2.10278	-1.52947	-0.0887202	-2.42557	-3.0339	-3.22688	-4.74962	-3.51508	-3.20735	-4.11707	-4.15726	-4.47338	-2.70987	4	4	4
Q13509;Q13509-2	Tubulin beta-3 chain	TUBB3	6.38155	6.15358	6.53033	6.20045	6.65124	6.84299	6.29705	6.99418	6.17477	6.69091	6.44226	7.71922	6.4727	6.99681	6.58106	6.54097	6.37409	6.18215	6.17348	6.75862	6.38	6.61456	7.14402	7.10771	41	23	18
Q13510-2;Q13510;Q13510-3	Acid ceramidase;Acid ceramidase subunit alpha;Acid ceramidase subunit beta	ASAH1	2.44701	1.88295	2.58413	2.2388	2.32402	2.86445	2.12029	2.79965	0.872888	1.80321	1.77617	2.95598	1.95649	3.53362	2.31891	1.64562	2.05318	2.42426	1.66464	2.63954	1.26096	1.76932	2.27003	3.25155	18	18	18
Q13526	Peptidyl-prolyl cis-trans isomerase NIMA-interacting 1	PIN1	2.99258	2.91268	2.86673	3.23757	3.11344	2.73576	2.70545	2.95783	2.5732	3.17481	3.09588	3.20699	2.87005	2.70973	2.56032	2.99962	2.91832	2.6838	3.15831	2.73815	3.3369	2.77472	3.17061	2.7238	9	9	9
Q13554-2;Q13554;Q13554-8;Q13554-5;Q13554-7;Q13554-4;Q13554-3;Q13554-6	Calcium/calmodulin-dependent protein kinase type II subunit beta	CAMK2B	3.58647	3.83885	3.59418	3.08791	3.98928	2.65476	3.54603	3.12084	3.76406	3.46744	2.44331	3.36703	3.77254	2.09754	3.28818	3.6362	3.94426	2.87406	3.79341	4.04493	3.37424	3.78255	2.97669	2.54014	20	15	11
Q13555-6;Q13555-3;Q13555-5;Q13555-7;Q13555-11;Q13555-9;Q13555-2;Q13555-8;Q13555;Q13555-10;Q13555-4	Calcium/calmodulin-dependent protein kinase type II subunit gamma	CAMK2G	1.46509	1.48312	1.09968	2.31948	1.35387	0.383734	0.871192	2.02771	1.59086	0.820355	0.753225	2.20916	0.869644	0.393632	1.64199	1.19422	1.85927	1.23956	2.23947	1.63195	1.46955	1.42131	1.66554	0.610534	18	12	12
Q13557-8;Q13557-12;Q13557-9;Q13557-10;Q13557-5;Q13557;Q13557-3;Q13557-6;Q13557-4;Q13557-11	Calcium/calmodulin-dependent protein kinase type II subunit delta	CAMK2D	3.88091	3.07317	3.72963	3.72898	4.33375	2.57953	4.22566	2.46822	3.68786	4.01464	2.82925	3.31841	3.94075	1.76279	3.06873	3.26523	3.73286	2.73742	3.68609	4.24524	3.365	3.02134	2.89087	1.85256	18	12	12
Q13561-3;Q13561;Q13561-2	Dynactin subunit 2	DCTN2	3.26669	3.26551	3.0562	3.393	3.38912	3.61374	3.33823	3.83495	3.06816	3.26485	2.89619	3.64372	3.20431	4.25852	3.1588	3.51964	3.35337	3.57647	3.44912	3.42428	3.38068	3.49766	3.25792	3.45887	27	27	27
Q13564-2;Q13564;Q13564-3;Q13564-4	NEDD8-activating enzyme E1 regulatory subunit	NAE1	-1.30353	-2.24903	-2.14752	-1.24202	-2.60939	-0.468369	-0.525325	-0.401367	-1.62909	-1.49435	-1.8178	-0.441702	-0.590726	1.11191	-0.89122	-0.259105	-3.12585	-1.91621	-3.37458	-1.31592	-2.10263	-0.724755	-2.70918	-0.888579	10	10	10
Q13572;Q13572-2	Inositol-tetrakisphosphate 1-kinase	ITPK1	-2.10873	-3.57822	-1.95872	-1.8618	-3.21141	-0.936847	-1.50071	-0.537121	-1.44952	-2.54366	-1.86186	-1.66226	-1.79391	-2.22535	-2.21804	-2.94541	-0.681575	-2.94371	-3.09981	-3.09946	-1.76197	-2.91059	-1.75681	-0.455509	5	5	5
Q13596-2;Q13596;Q13596-3	Sorting nexin-1	SNX1	-0.0253739	-0.320447	0.478356	-0.194352	-0.17759	0.822825	0.547525	1.03591	0.397069	0.335075	-0.243591	-0.728493	-0.460006	0.662209	0.141599	0.14631	-0.229639	-0.000949387	0.163324	0.463844	0.53035	0.569805	-0.234119	0.687805	16	16	14
Q13614-2;Q13614	Myotubularin-related protein 2	MTMR2	-2.31885	-1.05369	-4.05022	-0.781126	-0.192935	-3.0617	-2.22357	-2.03235	-3.49802	-1.15509	-1.96542	-3.85019	-0.615094	-1.99016	-3.70724	-1.89038	-2.65543	-3.16856	-1.31977	0.0590144	-2.01478	-0.720969	-3.38247	-1.85451	6	6	6
Q13617;Q13617-2	Cullin-2	CUL2	-1.33895	-1.14194	-2.65586	-3.49977	-0.402485	0.0948699	1.03708	0.239957	-1.27128	-2.67775	-0.977332	-0.82298	-0.845204	-0.113401	-0.11787	-0.628427	-0.205583	-2.30676	0.3155	0.979598	0.536706	-0.0705779	0.118208	-1.90756	17	17	17
Q13618;Q13618-2;Q13618-3	Cullin-3	CUL3	1.28905	0.206369	1.03647	-0.332489	0.749646	-0.381103	0.716883	1.00515	1.18401	0.568359	0.917046	0.690403	-0.0863891	-1.85678	0.364613	0.606494	0.527375	-0.177683	1.31036	1.27254	1.04222	0.616926	0.924859	-0.619745	25	25	25
Q13630	GDP-L-fucose synthase	TSTA3	-1.50297	-4.42933	-1.94906	-3.02848	-3.04396	-1.61372	-2.46824	-3.12042	-2.621	-1.49998	-3.04307	-3.14209	-3.23488	-0.948343	-3.23101	-1.96221	-4.31088	-2.99234	-2.41202	-2.71616	-2.40557	-3.14544	-4.5239	-2.16097	3	3	3
Q13642-1;Q13642-5;Q13642-4;Q13642;Q13642-3	Four and a half LIM domains protein 1	FHL1	0.655614	-0.844207	0.907357	0.684115	0.482519	-2.01343	-1.95554	-0.932178	0.619273	1.24264	1.17716	-0.366056	-1.06677	-3.08606	-0.675578	-0.202059	-0.46944	0.906432	0.27618	-0.184257	0.221112	-0.816965	0.459433	-1.01378	11	11	11
Q13671-2;Q13671	Ras and Rab interactor 1	RIN1	-2.93849	-4.53208	-2.68588	-2.03535	-1.32454	-3.25899	-1.75746	-4.84929	-2.53559	-1.59171	-2.08041	-3.58343	-2.71649	-2.5866	-3.18583	-2.11376	-3.97346	-4.29354	-2.77167	-2.69201	-2.7625	-3.32141	-4.74121	-1.98647	3	3	3
Q13740-2;Q13740	CD166 antigen	ALCAM	1.76941	1.19291	0.544334	1.49325	-0.0360956	0.575917	-0.642144	1.52981	0.918954	1.28585	0.87506	1.34838	-0.0869011	1.21379	1.50251	0.789847	1.26739	1.55772	-1.80394	0.0186921	-1.16226	0.981984	2.27975	0.422441	13	13	13
Q13813-2;Q13813	Spectrin alpha chain, non-erythrocytic 1	SPTAN1	3.10863	3.38626	2.8807	3.50195	3.40094	3.43387	3.3618	3.47358	3.05916	3.16537	2.59524	3.21661	3.21231	3.03126	3.09325	2.92937	3.28605	3.44085	3.54042	3.5225	3.25697	3.32101	3.07213	3.49094	213	213	7
Q13813-3	Spectrin alpha chain, non-erythrocytic 1	SPTAN1	-0.775468	-0.948826	-0.289717	-1.34677	-2.55083	-0.0206647	-1.44586	0.275131	0.268278	-1.60237	0.45103	-0.35729	-1.90284	-0.104536	-3.45259	-0.783464	-0.218264	-0.373138	-1.44804	-1.34471	-0.70718	-0.697898	0.489892	0.840912	208	2	2
Q13825;Q13825-2	Methylglutaconyl-CoA hydratase, mitochondrial	AUH	-0.22572	-0.280461	-2.14238	0.814188	-0.00229396	-0.770108	1.27848	-0.340615	1.18486	-4.17514	1.06263	-1.00105	0.780028	-0.765722	0.605087	0.554121	0.964729	0.0771101	0.630125	1.04343	-0.216156	0.536426	1.07604	0.499384	11	11	11
Q13838;Q13838-2	Spliceosome RNA helicase DDX39B	DDX39B	-0.883127	0.0448728	0.199122	-0.483832	-0.375157	0.917745	0.0771849	0.543631	0.367496	0.450438	0.465371	-0.0457412	0.0688966	0.996221	-0.245633	0.333212	-0.370052	-3.06051	0.608266	-0.139285	0.219861	0.232041	-0.535102	1.05011	17	17	8
Q13867	Bleomycin hydrolase	BLMH	-2.93509	-0.912502	-3.1938	-2.2254	-3.03796	-0.746085	-1.25194	-1.93175	-1.73681	-2.05084	-1.05069	-0.631844	-3.38927	0.0699825	-2.81478	-0.382982	-0.874896	-5.05021	-2.46039	-3.47234	-1.52055	-1.9569	-1.81783	-0.547213	5	5	5
Q13884;Q13884-2	Beta-1-syntrophin	SNTB1	-1.54499	-2.08782	0.56326	0.483915	-2.35356	-2.07177	-3.88497	-0.869145	-0.319165	-2.21137	1.20922	-2.53389	-3.03278	-3.2404	-1.34355	-1.21357	-4.58232	-1.17339	-2.62589	-2.57221	-1.89036	-3.89193	0.188646	-0.323288	18	18	16
Q13885	Tubulin beta-2A chain	TUBB2A	5.94262	5.65797	5.80043	5.94106	5.97014	6.00625	6.0273	6.16708	5.58612	5.83041	5.56558	6.13517	5.9527	6.35337	5.89389	5.85842	5.79452	5.81889	6.00899	5.99933	5.59868	6.12333	5.64284	5.71774	48	17	3
Q13938-4;Q13938;Q13938-3	Calcyphosin	CAPS	-1.93752	3.52382	0.596516	1.83133	-1.85192	1.10623	0.227945	1.46487	1.81819	0.968701	3.49089	2.05674	1.3437	2.44303	0.115835	2.65874	-2.86988	-3.0138	-3.31512	-4.07727	-2.36158	-2.81475	1.51996	4.00872	15	15	15
Q14008-2;Q14008;Q14008-3	Cytoskeleton-associated protein 5	CKAP5	0.25882	0.00739397	-0.573773	0.274425	0.930669	0.0484058	-0.210986	1.1567	0.318282	-1.15003	0.308011	1.55246	-1.12579	-2.33444	-0.222677	-0.785592	0.134168	-1.31834	0.219729	1.30267	0.814638	0.513643	0.452379	-1.0536	36	36	36
Q14011;Q14011-2	Cold-inducible RNA-binding protein	CIRBP	0.574741	0.700864	1.17558	0.223529	0.420145	0.33614	-1.05269	-0.248744	1.79803	1.34628	-0.00436169	-0.513442	0.535168	0.564466	0.164955	0.991173	0.00833442	0.810809	0.363321	0.576702	-0.318752	0.865153	-2.75169	0.406312	6	6	6
Q14012	Calcium/calmodulin-dependent protein kinase type 1	CAMK1	-1.01017	-1.01298	-1.06212	-0.286677	-0.266907	-0.407214	-0.497893	-0.681252	-0.595825	-1.04537	-1.39037	-1.17043	-1.35714	-2.1855	-0.401782	-0.994094	-1.07988	-0.794406	-0.467548	0.228845	-0.835411	-0.348492	-1.64768	-1.2026	9	6	6
Q14019	Coactosin-like protein	COTL1	-2.03367	0.5144	-0.480107	-0.215983	-0.815629	0.548983	-0.871504	1.14625	0.679263	-0.264993	1.74318	-0.58431	-0.0555525	0.997303	0.717405	0.486627	-0.666424	0.100328	-0.61723	-0.630938	-4.23646	-0.0396063	1.342	2.47017	6	6	6
Q14103-4;Q14103-3;Q14103-2;Q14103	Heterogeneous nuclear ribonucleoprotein D0	HNRNPD	1.63898	1.65212	1.84172	2.12549	1.26271	1.69913	1.24795	1.29217	1.99068	1.82588	1.92906	1.56372	0.844592	0.930857	1.45337	1.55823	1.16913	1.85767	1.896	1.62102	1.70333	1.99787	0.52669	1.73529	12	12	10
Q14108;Q14108-2	Lysosome membrane protein 2	SCARB2	-1.24169	0.644082	-0.599377	-0.9728	-4.81683	0.542456	-1.03549	-0.28763	-2.56779	-0.773211	-1.20909	-0.278461	-4.47451	-0.857897	-2.12655	-3.70782	-0.870903	-1.17238	-1.2285	-0.98393	-2.47085	-0.376317	-1.49197	-0.608905	12	12	12
Q14141-2;Q14141-4;Q14141	Septin-6	2006-09-01	1.37546	0.825708	1.19937	0.611701	0.254561	0.7911	1.61052	0.313553	1.31785	1.55465	1.21055	0.629477	1.60008	0.454687	1.27467	1.60579	1.52551	1.29828	1.41317	1.58803	1.49437	1.50225	1.14195	0.368894	20	9	9
Q14152;Q14152-2	Eukaryotic translation initiation factor 3 subunit A	EIF3A	0.367333	-0.241645	-0.315425	0.0735504	0.299742	0.358858	-0.335291	-0.152911	-0.0423173	0.127182	-0.568487	0.608996	-9.63417e-05	-1.35633	0.61686	0.399275	-1.03306	-0.703569	0.0742724	-0.276178	0.360859	0.437546	-0.194013	-0.0980484	14	14	14
Q14155-6;Q14155-2;Q14155-3;Q14155;Q14155-1;Q14155-5	Rho guanine nucleotide exchange factor 7	ARHGEF7	-0.111185	-0.190651	-1.33744	-0.347929	-0.493975	-1.78511	-1.8745	-0.821246	-1.3098	0.137649	-1.45687	-0.00903354	-0.341038	-1.40212	-0.493256	0.183672	-0.253707	-0.377647	-0.361332	0.354295	0.623089	-0.286755	-1.2475	-1.77825	11	11	7
Q14157-4;Q14157-1;Q14157-3;Q14157;Q14157-5	Ubiquitin-associated protein 2-like	UBAP2L	-2.6421	-2.55609	-1.70063	-2.02575	-2.40754	-2.63344	-3.03914	-2.23118	-2.16432	-3.09471	-1.9773	-2.37573	-1.65795	-3.12699	-3.98369	-2.25016	-1.65531	-3.62364	-2.31064	-3.03487	-2.03989	-2.57747	-2.05891	-2.87264	4	4	4
Q14166	Tubulin--tyrosine ligase-like protein 12	TTLL12	-3.94908	-3.1111	-3.4436	-1.83274	-1.29803	-1.10714	-3.12352	-3.82671	-4.01383	-2.84621	-3.59167	-2.91274	-2.87908	-1.57748	-2.3363	-1.22373	-2.85497	-3.20673	-2.12203	-0.0887406	-3.40288	-3.03487	-2.73873	-1.58892	6	6	6
Q14168-5;Q14168-6;Q14168-2;Q14168-3;Q14168;Q14168-4	MAGUK p55 subfamily member 2	MPP2	0.233026	-2.35889	-1.90372	-1.67615	0.0723726	-0.82883	-1.07114	-3.26119	-1.37191	-0.33927	-1.54599	-3.84437	-0.686521	-3.14315	-1.76264	-1.87804	-3.14128	-0.705681	0.115703	-0.851091	-0.621529	-0.196908	-2.9441	-2.38734	9	7	7
Q14194-2	Dihydropyrimidinase-related protein 1	CRMP1	-1.08108	0.176515	-0.559173	-0.0343159	-2.1037	-1.34793	-0.00491553	-0.52377	-0.524096	-1.97612	-3.72428	-1.94998	-0.180131	-2.73862	-3.57111	-3.79652	-2.4021	0.041565	-1.61289	-0.672191	-0.869067	-1.55052	-2.85816	-2.18146	45	42	5
Q14195-2			-2.62455	-0.043896	-1.57866	-2.15087	-1.48254	-1.10455	-0.395957	0.0927957	0.010379	-0.642398	0.648045	-0.481046	-0.541742	-0.143461	-1.06618	-0.749232	-3.50431	-2.31907	-3.90705	-2.48899	-3.10879	-1.75771	0.0464091	-1.14347	42	36	4
Q14203-6;Q14203;Q14203-2;Q14203-3;Q14203-4;Q14203-5	Dynactin subunit 1	DCTN1	2.78983	2.8005	2.52214	3.05655	2.65882	2.99474	2.97799	3.3936	2.41	2.7434	1.9396	2.97895	2.09353	3.37749	2.72446	2.8023	3.01096	3.09144	3.42163	3.03317	3.05607	2.755	3.03438	2.61778	42	42	42
Q14204	Cytoplasmic dynein 1 heavy chain 1	DYNC1H1	5.62295	6.12865	5.95305	5.2749	5.99284	5.90701	5.59333	6.48122	5.68917	5.70345	5.47524	6.52542	5.94643	5.35624	5.92895	5.76246	6.03547	4.27539	6.12643	6.08628	6.08044	6.0746	6.03254	5.50856	230	230	230
Q14240;Q14240-2	Eukaryotic initiation factor 4A-II;Eukaryotic initiation factor 4A-II, N-terminally processed	EIF4A2	1.41305	1.9564	2.79663	1.80394	1.81689	2.36492	2.55185	2.49664	2.31476	1.80536	2.3508	1.86335	2.32465	2.2294	1.83366	1.59165	2.40206	1.62414	2.00098	2.32341	1.96127	2.13315	2.53656	1.70437	21	21	12
Q14247-3;Q14247;Q14247-2	Src substrate cortactin	CTTN	-0.552201	0.708685	0.135112	0.176932	0.355312	-0.846932	-1.56929	0.0367041	-0.659026	0.395254	0.310074	-0.569279	-0.0389487	0.342023	-2.15984	0.727076	-0.207962	1.09234	-0.302756	-0.529313	-0.477733	0.833576	-1.7972	-1.11659	14	14	14
Q14254	Flotillin-2	FLOT2	1.61118	2.12517	0.913475	1.58116	2.09376	1.94414	0.862067	1.17165	1.03471	2.68834	0.926285	1.90952	0.940312	-0.608576	1.42108	0.841052	2.22753	0.617816	1.57149	1.44902	2.31778	1.70328	0.472835	0.385624	26	26	26
Q14257;Q14257-2	Reticulocalbin-2	RCN2	1.43439	0.756787	1.51038	0.435823	1.47505	1.17359	0.923442	0.173815	1.09425	1.13064	0.41067	0.920426	1.79999	0.572393	0.82909	0.665586	1.10821	1.14461	1.41409	0.615751	1.23488	1.19995	2.56022	0.178174	9	9	9
Q14289-2;Q14289	Protein-tyrosine kinase 2-beta	PTK2B	0.997572	0.836642	0.776182	0.303518	1.67631	1.09241	2.08184	-0.581707	1.51709	0.734375	-0.121618	1.03122	0.730475	0.943156	-0.503672	0.247234	0.993316	-0.456479	1.46168	2.11784	0.975156	1.05198	-2.78056	-0.321142	31	31	30
Q14315-2;Q14315	Filamin-C	FLNC	-2.65771	-2.09039	-3.36473	-3.86382	-3.85336	-3.52225	-2.61819	-0.5594	-2.91516	-3.08868	1.58992	-3.76908	-3.26867	-0.885788	-3.87392	-0.225933	-3.30191	-2.06516	-4.69008	-4.22595	-2.08327	-4.84945	-2.12041	1.43823	24	21	20
Q14318-2;Q14318	Peptidyl-prolyl cis-trans isomerase FKBP8	FKBP8	-2.10584	-1.48187	-1.31923	-0.684292	-2.37662	-0.759351	-1.78059	-1.32204	-0.955854	-2.85637	-1.88153	-0.112899	-1.46451	-0.166524	-0.531775	0.278064	-2.99856	-3.24954	-0.786573	-2.6026	-1.17425	-0.790618	-1.54932	-1.42808	7	7	7
Q14344;Q14344-2	Guanine nucleotide-binding protein subunit alpha-13	GNA13	-2.30335	0.888587	-0.606191	-2.81269	-1.47281	0.708462	0.384065	1.30623	-0.241444	-1.98057	0.540231	-0.437361	0.143662	0.206161	0.442554	0.548706	0.263402	-2.69217	-1.7344	0.536643	-2.41703	-1.51575	1.20611	1.2011	9	9	9
Q14353;Q14353-2	Guanidinoacetate N-methyltransferase	GAMT	-1.32812	-0.810096	-2.30865	-0.652709	-2.31077	0.475551	-1.24011	0.203394	-0.972373	-0.549975	0.529193	-0.113916	-3.08125	0.841526	0.175135	-0.157278	-2.41042	-0.094404	-2.98724	-0.99897	-1.08813	-0.189065	-0.292662	-0.214218	5	5	5
Q14444-2;Q14444	Caprin-1	CAPRIN1	-0.156596	-1.26593	-0.847717	-1.07908	-0.392461	0.126084	-0.353633	-0.579546	-1.65152	-1.68523	-1.6203	-0.916489	-0.486231	-0.33703	-1.74329	-1.8822	-1.73172	-0.706181	-1.09206	-0.657183	-0.600171	-2.26364	0.558715	-2.48274	7	7	7
Q14515-2;Q14515	SPARC-like protein 1	SPARCL1	-2.72484	-1.01828	-4.53665	-1.02766	-1.57944	-1.02249	-1.95932	-1.2869	-1.79429	-2.54196	-2.78049	-1.48744	-2.39082	-0.376978	-4.20173	-1.59028	-1.14609	-1.2708	-0.404701	-3.25483	-1.16894	-0.497929	-0.470045	0.638093	7	7	7
Q14558;Q14558-2	Phosphoribosyl pyrophosphate synthase-associated protein 1	PRPSAP1	0.1786	-1.66937	0.233618	-1.3632	-0.800425	-1.24357	0.137467	0.387827	-0.029695	-1.07479	0.131178	0.0270736	-0.330939	-2.21689	0.239128	0.233961	-1.3529	-2.26031	-0.923723	-1.38934	-0.0686647	-0.298682	1.43206	-0.803267	12	12	11
Q14624-3;Q14624-2;Q14624;Q14624-4	Inter-alpha-trypsin inhibitor heavy chain H4;70 kDa inter-alpha-trypsin inhibitor heavy chain H4;35 kDa inter-alpha-trypsin inhibitor heavy chain H4	ITIH4	-2.59417	-2.95288	-4.43859	-2.93829	-3.53288	-3.69084	-3.63524	-3.30438	-5.39315	-4.11873	-3.0151	-3.63059	-1.64016	0.414005	-4.03311	-0.340515	-3.99181	-2.53447	-3.60604	-3.88815	-3.08639	-4.12402	-3.77507	0.866474	18	18	18
Q14694;Q14694-3;Q14694-2	Ubiquitin carboxyl-terminal hydrolase 10	USP10	-2.32947	-3.82532	-3.64138	-1.69144	-2.98821	-1.8351	-3.49242	-2.96907	-3.72316	-1.75341	-2.79893	-3.48239	-1.84968	-0.992052	-3.1707	-4.52024	-2.47328	-1.65005	-2.75761	-3.21236	-4.5044	-3.32104	-3.15295	-3.07177	7	7	7
Q14696	LDLR chaperone MESD	MESDC2	-3.11337	-2.61714	-2.51565	-3.33553	-2.85042	-1.81091	-2.8169	-2.65271	-2.13908	-2.31652	-1.42021	-2.70023	-2.3778	-1.01073	-2.10128	-2.16489	-2.68526	-2.45249	-3.03032	-3.04669	-2.05156	-2.90362	-1.84286	-0.453237	3	3	3
Q14697;Q14697-2	Neutral alpha-glucosidase AB	GANAB	2.77076	2.89003	2.84536	2.68355	2.75771	2.89866	3.20634	2.77058	2.85991	2.95654	2.55832	3.06542	3.11083	3.55039	3.0758	2.90435	3.39862	2.80624	3.24489	3.20226	2.98496	2.68231	3.00522	3.16067	28	28	28
Q14738-3;Q14738-2;Q14738	Serine/threonine-protein phosphatase 2A 56 kDa regulatory subunit delta isoform	PPP2R5D	-0.108321	-0.416385	0.0199425	-0.857394	0.12942	-1.096	-0.245608	-1.02389	0.244914	-0.589187	-0.355731	0.00299439	0.0344097	-2.42142	-0.00253573	-0.0451953	0.642568	-1.19045	0.336082	0.659816	0.19436	0.115281	-0.464252	-0.396133	15	15	11
Q14764	Major vault protein	MVP	-3.19649	-3.2047	-3.83386	-3.10247	-4.13795	-0.275302	-3.47584	0.351876	-3.72949	-3.33105	0.0188097	-3.85476	-2.79975	1.50396	0.0461246	-3.88276	-3.78711	-1.58059	-4.28519	-4.29375	-3.60398	-4.88654	0.866168	0.990904	21	21	21
Q14847;Q14847-2;Q14847-3	LIM and SH3 domain protein 1	LASP1	1.98824	1.84933	1.80023	2.15303	2.5709	1.82873	2.01466	2.07499	1.98764	2.10316	1.0907	1.85773	2.18347	1.09131	1.48632	1.98452	1.99277	2.45939	2.12575	2.35455	1.5653	2.2188	1.76413	1.52377	8	8	8
Q14894	Ketimine reductase mu-crystallin	CRYM	4.78571	4.75208	4.63648	4.66461	5.06504	4.8156	4.34282	5.05788	4.89191	4.59586	4.65072	5.08794	5.09224	4.51718	4.25218	5.13838	5.19217	4.27974	4.91359	4.77183	5.26597	4.81471	3.51686	3.96226	17	17	17
Q14914;Q14914-2	Prostaglandin reductase 1	PTGR1	1.67321	2.06626	2.03866	1.86895	1.54823	0.679008	2.44455	1.72895	2.1699	2.00851	1.37267	1.98282	2.28113	1.78571	1.91042	1.67898	1.40722	1.84443	1.88139	1.93512	1.851	1.90877	1.8992	1.82947	12	12	12
Q14974;Q14974-2	Importin subunit beta-1	KPNB1	2.7708	3.15118	2.86934	2.44974	3.03668	3.40657	3.2707	3.19316	2.6551	2.85459	2.07866	3.01371	3.30618	3.69208	3.33725	3.37209	3.17617	2.33498	3.12099	3.32402	3.17949	3.31716	3.1741	3.33869	29	29	29
Q14980-2;Q14980;Q14980-4;Q14980-3	Nuclear mitotic apparatus protein 1	NUMA1	-3.92514	0.141818	-3.61195	0.100679	0.621555	0.264151	-4.12422	0.252652	-3.26559	-3.92418	-1.99606	-0.427234	-0.40593	-1.28819	-3.01831	0.291054	-3.78636	0.553639	-0.0830941	0.0812445	-0.274457	-5.11007	-0.268654	0.443649	13	13	13
Q14982-3;Q14982-2;Q14982;Q14982-4	Opioid-binding protein/cell adhesion molecule	OPCML	1.67754	2.10286	0.0860271	2.09169	1.8724	1.4148	0.252958	0.982402	1.91564	1.72219	0.539053	1.21968	0.507148	-2.4889	1.46676	0.198663	2.23658	1.38694	0.682583	0.609144	2.32992	1.86536	-0.103728	-0.640203	9	9	9
Q14C86-3;Q14C86-4;Q14C86-5;Q14C86-2;Q14C86;Q14C86-6	GTPase-activating protein and VPS9 domain-containing protein 1	GAPVD1	-3.07741	-2.8903	-2.35281	-2.71405	-3.28769	-3.46953	-1.74476	-3.21257	-3.70237	-3.06126	-3.34233	-2.78504	-1.87113	-0.34361	-2.39391	-3.76124	-3.02054	-4.03794	-3.0915	-1.47608	-1.46679	-2.58174	-2.2434	-2.32114	6	6	6
Q14CZ8	Hepatocyte cell adhesion molecule	HEPACAM	0.482113	1.18103	0.738908	0.309822	0.024739	0.805984	0.472379	1.52468	1.02953	0.285402	1.593	1.29765	1.35166	1.56059	1.30195	1.17406	0.875316	-0.0673658	0.407053	0.830115	-0.39114	0.840542	1.1836	1.47423	6	6	6
Q15008;Q15008-4;Q15008-3;Q15008-2	26S proteasome non-ATPase regulatory subunit 6	PSMD6	-0.445077	-0.499856	-1.21451	-0.150217	-1.26571	-0.0507102	-0.136336	-0.189911	-0.232616	-0.055659	-2.09276	-0.0418984	0.252262	0.447985	-0.661379	-0.0262095	-0.0856846	-1.26246	-0.847947	-0.630037	1.1397	-0.531453	-1.09809	0.214862	9	9	9
Q15019;Q15019-3;Q15019-2	Septin-2	2002-09-01	3.83314	4.3348	4.48513	3.77585	4.01504	4.27325	3.55155	4.72401	4.05473	4.1944	4.27114	4.3152	4.53563	5.0122	4.02712	3.84805	3.43012	3.8388	3.72831	3.82122	3.88743	4.01713	4.20276	4.61202	29	28	28
Q15029-2;Q15029-3;Q15029	116 kDa U5 small nuclear ribonucleoprotein component	EFTUD2	-3.52767	-2.83929	-3.89097	-4.70405	-1.86751	-1.38641	-2.40102	-1.26678	-3.38665	-2.36687	-2.85153	-2.30694	-1.86974	-0.411652	-1.2892	-3.63451	-3.62252	-2.83385	-3.66838	-1.72212	-2.53002	-3.05297	-3.15272	-1.56995	8	8	8
Q15046;Q15046-2	Lysine--tRNA ligase	KARS	-0.97262	-0.586407	0.229585	-0.212184	-0.244637	-1.13913	0.069532	-1.31268	0.00171583	0.111876	-2.08132	-1.76317	-0.843521	-0.988578	-1.46608	-0.10682	0.0272078	-0.510821	0.224076	0.271908	0.186346	-1.15451	-0.275845	-0.83889	11	11	11
Q15049-2;Q15049	Membrane protein MLC1	MLC1	-4.15922	-1.7199	-3.16745	-5.13122	-3.02286	-3.51606	-3.55822	-2.33178	-2.62529	-4.24057	-0.194585	-3.51597	-0.671156	-2.86306	-2.69595	-2.87935	-3.04195	-3.16297	-4.7984	-2.80824	-3.26391	-4.89033	-4.01616	-0.499152	5	5	5
Q15056-2;Q15056	Eukaryotic translation initiation factor 4H	EIF4H	1.37282	1.18523	1.18729	1.22755	1.36372	1.4028	1.00621	1.60656	1.04104	1.01235	1.27711	1.36513	1.05901	1.82972	0.754325	-0.320417	0.625289	1.44852	0.997284	0.729353	1.28533	1.85742	0.909754	1.66088	8	8	8
Q15075	Early endosome antigen 1	EEA1	0.547299	-1.36849	-0.847006	-1.31319	-0.492306	0.156432	-0.830555	-0.067821	-0.302289	-1.75776	-0.579752	-1.29076	-0.449274	-1.38524	-2.62266	-0.970374	0.00813297	0.296745	0.0891167	-0.363261	-0.0250817	0.726745	-3.08712	0.183267	23	23	23
Q15084-3;Q15084;Q15084-4;Q15084-5;Q15084-2	Protein disulfide-isomerase A6	PDIA6	1.14118	1.39139	0.895281	1.34747	0.404023	0.534611	1.32752	1.65635	1.01771	1.07188	1.27285	0.955382	0.630783	1.39419	1.55554	1.86294	1.39697	1.24573	1.1628	1.32789	1.02877	0.98568	1.99525	1.79617	10	10	10
Q15102	Platelet-activating factor acetylhydrolase IB subunit gamma	PAFAH1B3	1.32829	0.995908	1.85238	1.16681	1.57393	1.09338	1.9646	1.78629	1.03038	1.61867	2.09782	1.44001	1.50208	1.48295	2.15036	1.54757	1.41328	1.32164	0.523056	1.54965	1.1938	1.41317	1.92194	1.35268	10	10	10
Q15111-2;Q15111	Inactive phospholipase C-like protein 1	PLCL1	-1.40372	-1.43421	-2.46021	-1.49393	-3.48741	0.0112532	-4.01193	0.272258	-2.9479	-2.13228	-3.0089	-0.989458	-4.85925	0.218752	-3.19133	-3.69112	-3.06912	-2.00959	-2.76049	-3.83424	-3.57764	-2.71345	-2.38937	-0.58863	9	9	9
Q15119;Q15119-2	[Pyruvate dehydrogenase (acetyl-transferring)] kinase isozyme 2, mitochondrial	PDK2	-1.49451	-2.16798	-0.349059	-0.447199	-0.975463	-0.26189	-0.00970624	-1.65842	-2.86067	-1.74895	-3.0632	-1.42061	-0.776078	-1.75021	-0.63633	-1.0611	-0.00826185	-5.01728	-0.365971	-1.35344	-0.574675	-1.91899	-0.141568	-1.76859	9	9	8
Q15120;Q15120-2	[Pyruvate dehydrogenase (acetyl-transferring)] kinase isozyme 3, mitochondrial	PDK3	-1.59557	-3.97551	-0.796091	-0.768637	-1.31002	-0.553444	-1.65725	-1.5465	-0.700965	-2.16118	-0.544293	-0.371665	-0.0965279	-3.20928	-0.614755	-1.65374	-0.474905	-2.78938	0.275585	-2.36675	0.0859145	-4.14889	-1.48701	-1.46904	10	10	10
Q15121;Q15121-2	Astrocytic phosphoprotein PEA-15	PEA15	3.87558	3.94521	4.01275	4.04225	4.31266	3.91946	4.24783	4.1391	3.64185	4.19952	3.76727	3.82677	4.07546	4.18304	3.80708	3.52763	3.85603	3.85397	3.62049	4.34698	3.90458	3.85869	3.64605	3.75627	12	12	12
Q15126	Phosphomevalonate kinase	PMVK	-0.172453	-0.994836	0.0817277	-1.51057	-1.02422	-0.27517	-0.401387	-0.158664	0.0250925	2.53977	0.477596	2.58152	-0.104975	0.997423	0.0380955	0.587549	-0.505915	-0.771646	-0.258354	3.27807	-0.136313	-0.148389	-0.0312781	-0.303404	12	12	12
Q15165;Q15165-1;Q15165-3	Serum paraoxonase/arylesterase 2	PON2	-2.80013	-2.27801	-2.17165	-2.70147	-2.29889	0.378913	-2.80761	0.546818	-1.5989	-0.924822	0.0325339	-0.638074	-0.777343	0.693959	-1.93903	-0.995372	-0.641319	-4.56307	-2.95913	-2.37293	-2.49744	-2.93183	-0.591934	0.197959	7	7	7
Q15181	Inorganic pyrophosphatase	PPA1	1.16575	1.01101	1.77017	1.51151	1.04863	1.74405	1.61738	1.98809	0.889623	1.50215	1.03283	1.29846	1.24603	1.91754	0.356096	1.09043	0.545853	1.64482	2.08209	0.758685	0.564383	0.934912	1.8664	1.34551	12	12	12
Q15185-4;Q15185;Q15185-3	Prostaglandin E synthase 3	PTGES3	-0.308564	-0.438505	-1.20745	0.141194	0.69359	-0.401497	0.196234	0.129605	-0.319075	-0.284693	-0.545935	-2.96818	-0.302484	-0.0612149	0.622855	0.071631	-0.57455	0.407778	-0.58455	0.3188	0.11602	0.0520653	-0.353244	-0.641118	6	6	6
Q15223-3;Q15223-2;Q15223	Nectin-1	PVRL1	-2.09646	-1.21846	-4.31636	-1.54803	-2.14212	-1.02791	-4.05623	-1.6619	-1.75172	-1.37446	-1.45054	-1.59592	-1.794	-1.3809	-1.78572	-1.56439	-1.40509	-2.07569	-1.87423	-3.48245	-0.828207	-1.48891	-2.49354	-1.22042	2	2	2
Q15233-2;Q15233	Non-POU domain-containing octamer-binding protein	NONO	-0.83918	-0.119709	-0.793614	0.199125	0.473255	-0.51845	0.335682	0.292901	0.370691	-0.119505	-0.0179718	-0.882902	0.225392	0.302096	-0.266296	0.139502	-0.520978	0.690855	0.191472	-1.01349	-1.36881	-0.088236	-0.153794	0.0597884	8	8	8
Q15257-2;Q15257;Q15257-3;Q15257-4	Serine/threonine-protein phosphatase 2A activator	PPP2R4	1.50558	2.16552	1.86399	1.41771	2.02207	2.41637	2.4753	2.2945	2.03588	2.16172	1.81852	2.04176	2.42161	2.28291	1.6913	2.25615	2.27507	1.0644	2.09021	2.30159	1.87007	2.32519	2.16547	2.41683	12	12	12
Q15276;Q15276-2	Rab GTPase-binding effector protein 1	RABEP1	-0.319858	-0.205031	-1.59439	-0.135165	-1.50467	-0.519008	-1.58599	-0.130146	-0.629982	-0.68335	-1.42206	-0.0417402	-1.34033	0.0642608	-1.26542	-1.85537	-0.64487	0.276625	-0.0681998	-0.999547	-0.0270225	-0.826004	-0.188652	-0.49875	19	19	19
Q15293;Q15293-2	Reticulocalbin-1	RCN1	-0.956175	-1.16643	-1.77107	-0.946546	-0.0166327	-1.10755	-1.23681	-1.47133	-2.73587	-0.342205	-0.964445	-0.797931	-1.07652	-1.55518	-2.17116	-3.55244	-1.21154	-2.44366	-0.835519	-0.401982	0.219952	-3.12811	-0.580758	-1.76186	7	7	7
Q15334	Lethal(2) giant larvae protein homolog 1	LLGL1	0.429101	1.18741	0.934514	-0.937255	-0.500013	1.76928	0.25071	1.9519	1.17104	0.515002	2.40009	1.80683	0.86936	2.24828	1.23815	1.68153	-0.659728	0.270303	0.153194	0.431831	-0.387148	0.905049	1.76636	1.79867	20	20	20
Q15349-2;Q15349-3;Q15349	Ribosomal protein S6 kinase alpha-2	RPS6KA2	-0.248615	-1.58749	-0.243177	-2.88492	-0.723164	-2.5957	-0.551669	-1.55241	-1.01357	-1.27508	-0.714691	-0.932402	-0.00147082	-1.94231	-0.315407	-1.42433	-2.72314	-2.43138	-1.08477	0.113328	-1.0623	-1.64533	-2.03428	-1.8291	14	14	10
Q15365	Poly(rC)-binding protein 1	PCBP1	2.17594	2.71356	1.79083	2.54936	2.22725	2.93571	2.14996	2.80326	2.27871	2.37999	2.36385	2.31391	2.37857	3.24303	2.526	2.4333	1.6523	2.45051	2.31206	2.22481	1.84948	2.48972	2.21603	2.90469	15	15	12
Q15366-4;Q15366-3;Q15366-7;Q15366-5;Q15366-6;Q15366-2;Q15366-8;Q15366	Poly(rC)-binding protein 2	PCBP2	1.71112	2.05434	1.78378	1.58376	1.89848	2.30257	1.98935	2.17295	2.03035	1.79552	2.25522	1.77409	1.99015	2.39634	2.26332	2.0777	1.83086	2.09602	1.84443	2.01042	1.97755	2.11746	1.48326	2.65654	12	9	9
Q15369;Q15369-2	Transcription elongation factor B polypeptide 1	TCEB1	1.0497	0.833007	1.02786	1.68318	0.644405	1.05403	0.461706	1.07012	0.867542	0.882471	0.370276	1.10051	0.954938	1.6086	1.0539	0.965222	1.33669	1.4964	0.954802	1.03609	0.816358	0.0443923	1.57116	1.33087	5	5	5
Q15370;Q15370-2	Transcription elongation factor B polypeptide 2	TCEB2	1.14264	-0.169291	0.292903	0.372324	1.32484	1.23424	-5.482	0.645177	0.703028	1.25813	-2.91551	1.15049	0.957498	1.69582	0.723167	1.09394	0.306703	1.24747	0.470746	0.0777656	1.16723	1.00422	0.756387	0.946129	6	6	6
Q15382	GTP-binding protein Rheb	RHEB	-0.719958	-3.91212	-0.522247	-1.04712	-2.8326	-0.45599	-0.3099	0.0778907	-0.965553	-2.4885	-1.50445	-0.323583	-0.292632	-2.08995	-0.037634	-0.602422	-1.88887	-0.594526	-0.438919	-2.00541	-0.793102	0.0638221	-0.2953	0.814661	7	7	7
Q15393	Splicing factor 3B subunit 3	SF3B3	-2.78332	-4.00683	-3.41119	-1.78663	-3.12088	-2.11383	-1.88472	-2.20778	-3.87451	-4.27547	-2.01716	-3.66329	-1.39928	-0.259098	-1.61134	-3.54855	-4.11684	-1.60509	-3.18994	-2.78026	-3.97555	-4.13777	-3.12783	-0.882511	12	12	12
Q15404-2;Q15404	Ras suppressor protein 1	RSU1	-1.66257	-0.549926	-1.23154	-0.658775	-2.78447	-0.650548	-0.704011	-0.105627	-0.813598	-0.302179	-0.754142	-0.0372565	-2.01045	-0.220497	-0.162772	-0.35112	-0.870719	0.27808	-0.809548	-0.800343	-0.836341	-0.824465	0.198883	0.543103	7	7	7
Q15417;Q15417-2;Q15417-3	Calponin-3	CNN3	-1.62776	1.11234	0.470042	0.587718	-0.721849	1.03577	-0.629291	1.19246	0.879866	1.03187	0.851578	0.719219	1.13622	1.28418	1.11559	0.565178	0.107847	1.36358	-0.879143	0.300915	-2.76515	0.696716	0.00121041	1.40335	13	13	12
Q15435;Q15435-2;Q15435-3;Q15435-5;Q15435-4	Protein phosphatase 1 regulatory subunit 7	PPP1R7	3.01618	2.99838	2.33391	2.95798	3.14367	2.98535	3.26355	2.66333	2.61402	2.67207	2.29625	2.81054	3.20832	3.29756	2.8184	3.16068	2.77346	2.80565	3.16186	3.04336	2.91568	2.90635	2.61687	2.77509	24	24	24
Q15436	Protein transport protein Sec23A	SEC23A	-0.981031	-2.77672	-0.485387	-1.83118	-4.17769	-2.07826	-0.935395	-0.860773	-2.74208	-0.586545	-3.54573	-1.78345	-0.654144	-0.890468	-1.052	-2.89482	-2.37055	-2.11114	-1.19765	-1.12061	-0.199792	-0.130678	-0.222718	-1.09017	9	9	7
Q15493;Q15493-2	Regucalcin	RGN	-2.11673	-2.19931	-0.945372	-2.17127	-1.43526	-1.3077	-3.07979	-1.02116	-0.723836	-2.15452	-0.521777	-0.921837	-0.645487	-0.0996087	-0.530482	0.162309	-3.6265	-4.62244	-3.95942	-4.0286	-2.90357	-2.08265	0.714361	-2.60841	5	5	5
Q15599;Q15599-2	Na(+)/H(+) exchange regulatory cofactor NHE-RF2	SLC9A3R2	-3.35429	-1.40889	-2.84173	-3.10366	-3.04477	-4.30194	-1.50124	-1.54107	-2.20349	-2.52781	-1.31882	-3.36476	-2.85653	-1.89262	-2.38917	-2.13908	-2.99355	-2.63696	-2.93767	-2.9573	-2.20958	-1.34512	-4.14111	-1.52935	6	6	6
Q15631	Translin	TSN	-0.428454	0.337432	-0.621921	-1.83006	-0.206772	-1.66702	-0.284237	-0.586953	-0.526637	-0.191545	-1.37041	-0.102907	-1.62028	-0.220084	-0.671625	-0.664154	-0.906533	-0.492902	-1.05747	-0.602862	-3.01678	-0.863237	-0.284299	-1.66911	7	7	7
Q15691	Microtubule-associated protein RP/EB family member 1	MAPRE1	0.998149	1.38966	1.56773	1.33746	0.125614	2.08964	1.11511	2.24904	0.906972	1.22446	1.20741	1.16741	1.42221	2.39491	1.32558	1.20821	0.831201	1.84986	0.991595	0.593924	0.564622	1.44125	1.82347	1.57793	17	16	16
Q15714-2;Q15714-3;Q15714	TSC22 domain family protein 1	TSC22D1	-0.771381	-1.68733	-0.956236	-0.798923	-0.324535	-0.717421	-0.347454	0.574305	-1.03741	-0.631121	-0.901391	-0.766992	-1.26286	-0.452272	-0.51911	0.176264	-1.08421	-0.718299	-0.134622	-1.87423	-0.00452612	-0.229734	-0.745308	-1.10443	5	5	5
Q15717;Q15717-2	ELAV-like protein 1	ELAVL1	-0.794984	-1.3423	-0.809541	-0.436853	-0.893819	-1.7023	-1.80426	-3.32197	-1.20297	-1.60038	-1.2645	-2.33424	-0.987103	-1.27037	-2.45058	-3.36771	-1.11869	-0.736703	-1.50895	-0.800498	-1.01899	-1.30334	-3.58155	-0.803599	8	8	7
Q15746-11;Q15746-7;Q15746-4;Q15746-5;Q15746-2;Q15746-3;Q15746-6;Q15746;Q15746-9	Myosin light chain kinase, smooth muscle;Myosin light chain kinase, smooth muscle, deglutamylated form	MYLK	-0.750466	0.159029	-0.9206	-0.171409	-0.618226	-0.426095	-0.637077	0.120236	-0.827651	-1.15167	0.0602826	-0.646492	-1.13898	0.528354	-0.301543	0.213169	-0.837397	0.0558375	-0.62878	-0.85838	-0.678645	-0.772026	0.16414	0.319136	17	17	16
Q15773	Myeloid leukemia factor 2	MLF2	1.22553	0.583257	0.533837	0.800747	1.38668	0.862891	1.01315	0.145473	0.45803	-0.325714	-0.039981	0.0705657	-0.0162634	0.196899	-0.0640238	-0.261288	-1.40995	0.225429	-0.18808	0.659957	0.297802	0.563137	-1.24761	-0.547004	6	6	6
Q15813;Q15813-2	Tubulin-specific chaperone E	TBCE	-1.5668	-2.51663	-3.68624	-3.29654	-3.17513	-1.8135	-2.95641	-2.31892	-2.96154	-4.39609	-1.66335	-1.40721	-2.13865	-0.370975	-1.42153	-2.84917	-1.17295	-1.1824	-2.61642	-0.673475	-1.95584	-4.09785	-1.18426	-0.72141	4	4	4
Q15818	Neuronal pentraxin-1	NPTX1	2.33092	1.38949	2.00496	1.6989	2.37474	0.962213	3.1831	-0.219785	1.68322	2.30125	0.332916	-1.46745	2.02424	-2.02761	-1.21056	0.0708537	1.44506	1.85096	2.18518	2.59509	2.18309	0.744066	-3.2753	0.333196	21	21	21
Q15819	Ubiquitin-conjugating enzyme E2 variant 2	UBE2V2	2.24839	2.201	1.54568	2.4087	1.58257	2.26007	2.18826	0.986832	1.34552	1.40408	2.27986	2.26851	2.24487	2.66063	0.734126	0.83509	2.26923	1.66729	2.11087	0.225568	1.47653	2.01955	2.01306	1.65654	14	14	8
Q15843	NEDD8	NEDD8	1.37423	2.14485	1.34383	1.57329	2.45018	2.19905	1.53203	2.37664	2.06937	1.996	1.21055	1.95989	2.41795	2.00683	2.08568	1.89983	1.89407	2.32588	1.99783	2.24077	2.08471	2.27183	1.94613	2.04732	4	4	4
Q15847	Adipogenesis regulatory factor	ADIRF	1.76808	2.91233	2.55111	1.7142	2.16432	1.87408	2.3196	3.21564	3.56082	2.98822	2.30213	1.85803	3.40006	2.38199	1.87398	1.91138	1.66239	2.6161	2.17253	0.830745	1.38588	2.0831	0.712714	1.81272	5	5	5
Q15904	V-type proton ATPase subunit S1	ATP6AP1	0.267867	-0.76307	-2.71869	-0.0377073	1.04476	-0.65748	-2.29195	-4.15684	-0.793243	0.683412	-1.65423	-1.70168	-0.1462	-2.99082	-1.60369	-3.55889	-0.220734	-0.372435	0.130303	-0.965568	1.28111	-0.379704	-1.5357	-3.04824	5	5	5
Q15907;Q15907-2;P62491-2;P62491	Ras-related protein Rab-11B;Ras-related protein Rab-11A	RAB11B;RAB11A	2.37673	2.19086	2.47364	2.32334	2.25558	1.61759	1.82083	1.45844	2.42457	2.27657	2.09938	2.08754	2.1438	1.56043	2.31564	1.75846	2.2207	1.80449	1.9185	1.93951	1.81777	1.56292	1.52835	1.55792	12	12	12
Q16134;Q16134-3	Electron transfer flavoprotein-ubiquinone oxidoreductase, mitochondrial	ETFDH	0.266714	-2.25583	0.500349	-0.698428	0.0979188	-1.66245	-1.38733	-1.76026	-0.50894	-1.17369	-0.687183	-1.09046	-0.700818	-0.202312	-0.862358	-0.660924	0.139699	-1.11357	-1.18747	-0.0921785	-0.598164	-0.799328	-0.496718	-1.161	8	8	8
Q16143	Beta-synuclein	SNCB	3.6314	4.12211	3.14061	2.97104	3.93965	4.24512	4.42435	2.79281	3.51316	4.39991	2.25412	2.49595	3.9838	3.74586	2.44312	3.96482	4.43064	3.9812	4.63118	4.26417	4.61088	4.38824	2.61412	3.74838	15	15	14
Q16181;Q16181-2	Septin-7	2007-09-01	5.37093	5.3439	5.42275	5.62486	5.68168	5.15842	5.11463	5.45318	5.03891	5.32742	5.03488	5.33531	5.43122	5.00014	5.28198	5.15135	5.45607	5.22153	5.71448	5.41698	5.99271	5.51217	5.02226	5.4132	32	32	31
Q16186	Proteasomal ubiquitin receptor ADRM1	ADRM1	-2.73732	-1.71615	-1.93023	-1.84622	-1.07019	-3.22707	-1.34926	-2.63787	-1.13935	-1.58438	-2.08054	-3.8462	-2.46556	-2.12715	-2.44087	-1.65734	-2.90493	-1.04183	-2.95105	-1.79859	-2.31266	-2.26148	-1.90454	-1.78839	4	4	4
Q16204	Coiled-coil domain-containing protein 6	CCDC6	1.14741	0.87191	1.22045	1.76222	1.65688	0.532607	1.86062	0.461798	0.818612	1.71922	0.731117	1.1026	0.800903	0.886787	0.797064	0.591924	0.861842	1.65601	0.665048	1.26016	1.40913	0.594734	-0.124145	-0.411984	16	16	16
Q16352	Alpha-internexin	INA	5.55349	6.19762	5.30983	5.64239	5.75412	6.73344	5.87398	6.97125	5.04809	5.22621	6.0321	7.25708	5.20301	7.11993	5.99907	5.71547	5.50448	5.60735	5.22803	5.80294	4.75592	5.73965	6.82319	6.39514	44	40	40
Q16401-2;Q16401	26S proteasome non-ATPase regulatory subunit 5	PSMD5	-2.35982	-1.90608	-0.534921	-3.36494	-2.64629	-0.28359	-1.96961	-2.57848	0.0933947	-3.14884	-0.905147	-1.97991	-2.61612	-0.287198	-0.778692	0.115155	-2.02865	-2.19328	-0.972189	-1.75044	-1.58479	-3.57601	-0.845694	-0.0394035	11	11	11
Q16531	DNA damage-binding protein 1	DDB1	2.14704	2.74467	2.45955	1.64558	1.91577	2.83184	2.58347	2.68236	2.29578	2.10501	1.78004	2.68551	2.33185	3.02183	2.2883	2.34657	2.5284	2.34802	2.79931	2.37802	2.61058	2.70674	2.50142	2.62991	36	36	36
Q16543	Hsp90 co-chaperone Cdc37;Hsp90 co-chaperone Cdc37, N-terminally processed	CDC37	1.83834	1.67551	1.68369	2.00236	1.31968	1.83808	2.5052	2.30719	2.36086	1.31206	1.77126	1.97349	1.84528	2.23102	1.51638	1.52657	2.37943	1.86689	2.20802	2.43718	2.30863	2.29459	1.76051	2.10339	13	13	13
Q16555	Dihydropyrimidinase-related protein 2	DPYSL2	-3.02292	1.90525	2.91845	-6.47685	3.71385	3.07435	4.09942	3.24418	2.91245	3.60271	1.01112	-3.26717	2.936	-1.31127	3.41235	3.76666	3.62446	3.4178	2.8056	3.2999	2.26463	3.75882	3.02839	3.62805	62	62	4
Q16566	Calcium/calmodulin-dependent protein kinase type IV	CAMK4	0.131313	0.280189	-0.742272	0.189348	-0.268276	-0.634476	-0.774029	-1.12148	-1.03311	0.128435	-1.15974	0.580698	-0.68577	-2.43114	-3.09581	-0.0232518	-0.430983	-0.467736	-0.340248	0.271353	-0.364185	-0.0419909	-2.87233	-2.21015	10	10	10
Q16623;Q16623-3;Q16623-2	Syntaxin-1A	STX1A	2.30067	3.03719	1.14493	2.73071	3.03313	2.42063	1.70032	2.85635	1.58845	2.07436	0.289003	2.76945	1.41788	-0.436139	2.801	1.19054	3.29832	2.49091	2.29231	1.70049	3.43126	2.58382	1.05794	1.84706	21	21	20
Q16629-3;Q16629-2;Q16629-4;Q16629	Serine/arginine-rich splicing factor 7	SRSF7	-0.698752	-0.658008	-0.857645	-0.377673	-0.321983	-0.706782	-0.780498	-0.75812	-1.21624	-1.0876	-0.78285	-0.737604	-0.181694	-0.0396617	-0.45924	-1.74215	-0.650369	0.212777	-0.600563	-1.57222	-1.5601	-0.952067	-1.59742	-0.573233	4	4	4
Q16630-3;Q16630;Q16630-2	Cleavage and polyadenylation specificity factor subunit 6	CPSF6	-5.31734	-3.88219	-3.67905	-3.08127	-3.77331	-3.35672	-3.31892	-4.64215	-3.47974	-4.70013	-2.84565	-4.27428	-3.59144	-2.18627	-3.30725	-2.49878	-4.04194	-2.29083	-3.39929	-3.53356	-2.6958	-3.45883	-4.06984	-2.84688	2	2	2
Q16643-3;Q16643;Q16643-2	Drebrin	DBN1	1.58683	1.5093	2.03491	1.26515	1.86944	1.02675	1.83153	0.925496	1.78686	1.75616	1.19988	1.33518	2.03721	1.04035	0.826583	1.70349	1.51335	2.02557	1.77374	1.84245	1.77965	1.79017	0.903042	0.456104	16	16	16
Q16653;Q16653-13;Q16653-9;Q16653-8;Q16653-11;Q16653-2;Q16653-6;Q16653-3;Q16653-7;Q16653-5;Q16653-10	Myelin-oligodendrocyte glycoprotein	MOG	2.91017	4.18298	2.33587	3.79313	1.00849	3.89427	1.71945	3.36916	1.32585	1.53701	1.98353	3.27422	0.797954	3.61468	2.39606	2.50266	2.51553	3.22211	0.876928	1.27412	1.73513	3.7253	2.64792	3.98314	11	11	11
Q16658	Fascin	FSCN1	4.52392	4.78377	4.49967	4.85881	4.37741	5.01986	4.47763	5.03546	4.24642	4.39227	3.95208	4.84491	4.62587	4.86374	4.60106	4.23355	4.52893	4.49973	4.66038	4.58828	4.43045	4.94315	4.4151	4.86332	32	32	32
Q16698-2;Q16698	2,4-dienoyl-CoA reductase, mitochondrial	DECR1	1.39312	1.6038	2.3706	0.894234	2.11073	1.91558	1.71383	2.11563	2.13856	1.68808	2.39119	1.62598	1.98989	2.35441	1.79459	2.19522	1.63191	1.65205	2.00283	0.483911	2.14988	1.57485	2.13478	2.26267	17	17	17
Q16718;Q16718-2	NADH dehydrogenase [ubiquinone] 1 alpha subcomplex subunit 5	NDUFA5	2.73881	2.53213	3.30262	3.09809	2.34276	2.66965	2.93514	2.35	2.80853	2.62761	2.70637	2.65227	2.5426	2.23273	2.55773	2.49839	3.23077	2.36696	3.05244	2.89011	2.46519	2.52053	2.20466	2.08089	12	12	12
Q16720-6;Q16720-3;Q16720-5;Q16720-2;Q16720-8;Q16720-7;Q16720-4;Q16720	Plasma membrane calcium-transporting ATPase 3	ATP2B3	-0.331334	0.0202627	-3.37526	0.244764	-0.289998	-1.63702	0.26963	-3.88537	-0.327931	0.252283	-2.65794	-1.89623	-3.65387	-2.96129	-1.28154	-2.63974	1.00907	-2.26464	-2.66847	-0.976227	-0.0433713	-2.02566	-1.90867	-2.71053	27	15	15
[truncated: 821 more rows]

## Sheet: Supplemental Table 3
Majority protein IDs	Protein names	Gene names	Intensity Braak I-II_1	Intensity Braak I-II_2	Intensity Braak I-II_3	Intensity Braak I-II_4	Intensity Braak I-II_5	Intensity Braak I-II_6	Intensity Braak I-II_7	Intensity Braak I-II_8	Intensity Control_2	Intensity Control_3	Intensity Control_4	Intensity Control_5	Intensity Control_6	Intensity Control_7	Intensity Control_8	Student's T-test Significant I-II_C	Student's T-test significant	Peptides	Razor + unique peptides	Unique peptides	FC	p-value	log2 FC I-II_C	log10 p-val
[truncated: 66 more rows]

[truncated: 12 more sheets: Supplemental Table 4, Supplemental Table 5, Supplemental Table 6, Supplemental Table 7, Supplemental Table 8, Supplemental Table 9, Supplemental Table 10, Supplemental Table 11, Supplemental Table 12, Supplemental Table 13, Supplemental Table 14, Supplemental Table 15]
